# Supplementary material for: Methylation status of nc886 epiallele reflects periconceptional conditions and is associated with glucose metabolism through nc886 RNAs
Source: Clin Epigenetics. 2021 Jul 22;13:143. doi: 10.1186/s13148-021-01132-3 (PMC8296652; doi:10.1186/s13148-021-01132-3)
Supplement: Supplementary file 2 — Additional file 2. Supplementary Tables S4-10. [file 13148_2021_1132_MOESM2_ESM.xlsx]

## Sheet: Title sheet
Methylation status of nc886 epiallele reflects periconceptional conditions and is associated with glucose metabolism through nc886 RNAs
Saara Marttila, Leena E. Viiri, Pashupati P. Mishra, Brigitte Kühnel, Pamela R. Matias-Garcia, Leo-Pekka Lyytikäinen, Tiina Ceder, Nina Mononen, Wolfgang Rathmann, Juliane Winkelmann, Annette Peters, Mika Kähönen, Nina Hutri-Kähönen, Markus Juonala, Katriina Aalto-Setälä, Olli Raitakari, Terho Lehtimäki, Melanie Waldenberger, Emma Raitoharju
Supplementary file 2 consisting of supplemetary tables 4-10
Additional file 2: Table S4. KEGG and Biocarta pathways nominally differentially expressed between non- and hemimethylated nc886 methylation status groups.
Additional file 2: Table S5. Individual genes nominally differentially expressed between non- and hemimethylated nc886 methylation status groups.
Additional file 2: Table S6. Nominally significant Spearman rank correlations between nc886-3p and mRNA targets predicted by microRNA.org
Additional file 2: Table S7. Nominally significant Spearman rank correlations between nc886-5p and mRNA targets predicted by microRNA.org.
Additional file 2: Table S8. Association analysis results on CpG site locating in the nc886 DMR in the YFS.
Additional file 2: Table S9. GWAS results on nc886-3p blood expression levels.
Additional file 2: Table S10. GWAS results on nc886-5p blood expression levels.

## Sheet: S table 4
Additional file 2: Table S4. KEGG and Biocarta pathways nominally differentially expressed between non- and hemimethylated nc886 methylation status groups.
Gene set	Set size	Gene set scores	p-value
BIOCARTA_BBCELL_PATHWAY	11	3.35503	0.00255235
BIOCARTA_CPSF_PATHWAY	9	3.40691	0.00258172
KEGG_AUTOIMMUNE_THYROID_DISEASE	52	4.3936	0.00327691
BIOCARTA_FREE_PATHWAY	9	2.51636	0.00721439
KEGG_RNA_DEGRADATION	54	3.52945	0.00980561
BIOCARTA_ASBCELL_PATHWAY	15	2.96406	0.0104664
KEGG_ANTIGEN_PROCESSING_AND_PRESENTATION	87	4.42125	0.0142164
BIOCARTA_AKAPCENTROSOME_PATHWAY	13	2.47796	0.0171219
BIOCARTA_RAB_PATHWAY	13	3.16703	0.0218048
KEGG_TRYPTOPHAN_METABOLISM	38	2.65027	0.0391002
KEGG_GRAFT_VERSUS_HOST_DISEASE	41	3.44493	0.0447924
KEGG_VIRAL_MYOCARDITIS	70	2.98983	0.0475183

## Sheet: S table 5
Additional file 2: Table S5. Individual genes nominally differentially expressed between non- and hemimethylated nc886 methylation status groups.
Gene ID	logFC	AveExpr	t	p-value	FDR	B
VPS13C	-0.0297332	7.05175	-4.22904	2.52043e-05	0.404482	1.35803
SH3BP5L	0.0319954	8.62245	4.12869	3.89399e-05	0.404482	0.945447
CXCL6	0.0288722	5.63942	4.12361	3.9797e-05	0.404482	0.924821
ZSCAN16	0.0313768	8.39112	4.08583	4.67583e-05	0.404482	0.772182
MAN2A2	0.0358778	8.72975	3.94456	8.44537e-05	0.584454	0.213538
MIR214	-0.0142446	5.07376	-3.81527	0.000142777	0.823395	-0.280928
LOC652845	0.0229367	5.30805	3.71301	0.000213961	0.990387	-0.660646
LOC651400	-0.0201228	5.23312	-3.61634	0.000310866	0.990387	-1.0103
CLEC14A	0.0258218	5.44943	3.59263	0.000340256	0.990387	-1.09469
DNAJC28	0.0159283	5.49349	3.49931	0.000483093	0.990387	-1.42152
RAPH1	-0.00886462	5.21461	-3.49239	0.00049566	0.990387	-1.44542
RFT1	0.0249803	5.5149	3.492	0.000496379	0.990387	-1.44677
LOC648585	-0.0136096	5.34776	-3.3958	0.00070608	0.990387	-1.7742
LOC439936	-0.0279398	5.22489	-3.38048	0.000746244	0.990387	-1.8255
FAM100B	0.0228839	9.32759	3.3728	0.000767172	0.990387	-1.85114
LOC645871	-0.0220757	5.39368	-3.35905	0.000806024	0.990387	-1.89691
MIR1197	-0.0146607	5.12633	-3.3555	0.000816346	0.990387	-1.9087
VTA1	0.0273054	5.91555	3.34051	0.0008613	0.990387	-1.95833
ACTG2	0.0102426	4.9076	3.3373	0.000871217	0.990387	-1.96892
LOC653604	0.0442398	6.65185	3.32627	0.000906101	0.990387	-2.00525
RNF216L	0.0192763	7.74853	3.31777	0.000933888	0.990387	-2.03319
HS.365998	0.0175218	5.25792	3.30644	0.00097214	0.990387	-2.07031
CXORF24	0.0154684	5.38568	3.29725	0.00100421	0.990387	-2.10031
LOC647121	0.0332322	6.10198	3.29148	0.00102484	0.990387	-2.1191
LOC647208	-0.0223638	5.32882	-3.28863	0.00103519	0.990387	-2.12837
NUCKS1	-0.0325958	9.20669	-3.28161	0.00106107	0.990387	-2.15118
AGTRAP	0.0278186	9.77111	3.27897	0.00107097	0.990387	-2.15976
LOC391004	-0.0237872	5.39933	-3.25629	0.00115952	0.990387	-2.23308
LOC100133536	0.0186627	5.39071	3.24802	0.00119344	0.990387	-2.25967
MANEAL	-0.00987899	5.23351	-3.24515	0.00120543	0.990387	-2.26889
FLJ42957	0.036014	8.00721	3.24454	0.00120801	0.990387	-2.27087
ADH6	0.0258196	5.6847	3.23857	0.00123335	0.990387	-2.29
FLJ25037	-0.0228649	5.45186	-3.23561	0.00124609	0.990387	-2.29948
ING1	0.013962	6.06267	3.23437	0.00125147	0.990387	-2.30345
LOC646570	-0.0175979	5.3194	-3.22601	0.00128829	0.990387	-2.33017
LOC642514	0.0279351	5.88905	3.20962	0.00136339	0.990387	-2.38235
MIR575	-0.0119623	5.03531	-3.20535	0.00138361	0.990387	-2.3959
OR4N5	-0.0217434	5.3877	-3.20031	0.00140782	0.990387	-2.41187
TAS2R49	-0.0212871	5.4312	-3.18822	0.00146754	0.990387	-2.4501
HS.313142	-0.0185323	5.35262	-3.18775	0.00146989	0.990387	-2.45157
LOC644518	0.0143708	5.12703	3.18775	0.0014699	0.990387	-2.45158
LOC646003	0.0202882	5.37841	3.18719	0.00147272	0.990387	-2.45334
PIAS2	-0.0147377	6.21282	-3.17595	0.00153053	0.990387	-2.48875
LOC728138	0.0217485	8.57833	3.16917	0.00156638	0.990387	-2.51003
LOC641719	-0.0217324	5.31427	-3.16685	0.00157879	0.990387	-2.51728
LMAN2	0.0250726	8.2684	3.16446	0.00159173	0.990387	-2.52479
NCRNA00173	0.0258209	6.65649	3.16373	0.00159568	0.990387	-2.52706
HS.582457	-0.0189198	5.38048	-3.16226	0.00160371	0.990387	-2.53167
LOC100127904	-0.0121467	5.03687	-3.1586	0.0016238	0.990387	-2.54312
FLJ41200	0.0328607	6.75287	3.15796	0.00162735	0.990387	-2.54512
LOC100134376	-0.0157773	5.2685	-3.14913	0.00167693	0.990387	-2.57268
LOC646335	-0.0206126	5.33321	-3.14251	0.00171497	0.990387	-2.59328
DYNC1I2	-0.0182309	8.81593	-3.13727	0.00174571	0.990387	-2.60959
OMP	-0.00595603	4.84784	-3.13338	0.00176884	0.990387	-2.62167
FTHL17	0.0154095	5.21496	3.12636	0.00181125	0.990387	-2.64341
KNDC1	-0.0125595	5.37257	-3.12628	0.00181174	0.990387	-2.64366
CLDN14	0.0147271	7.06651	3.12393	0.00182614	0.990387	-2.65092
PARD3B	-0.0146339	5.46766	-3.09869	0.00198779	0.990387	-2.72867
LARS	-0.0210552	9.30338	-3.09615	0.00200477	0.990387	-2.73647
LOC729517	-0.012624	5.07177	-3.08638	0.00207128	0.990387	-2.76636
CD63	0.0215558	10.2023	3.07861	0.00212568	0.990387	-2.79009
HS.176475	-0.021317	5.41083	-3.07662	0.00213979	0.990387	-2.79615
LOC100129856	-0.0127475	5.09291	-3.0735	0.00216213	0.990387	-2.80565
C9ORF16	0.029136	7.90379	3.0727	0.00216787	0.990387	-2.80808
KBTBD7	0.0337357	8.00341	3.06918	0.00219337	0.990387	-2.81878
ADAM32	-0.00884829	5.32175	-3.06321	0.00223727	0.990387	-2.83691
HS.559602	0.0287193	7.04356	3.05032	0.00233478	0.990387	-2.87592
CHST2	-0.0402957	6.73364	-3.0369	0.00244046	0.990387	-2.91637
MDGA1	-0.0281648	5.45541	-3.03632	0.00244512	0.990387	-2.91811
LOC642833	0.0317859	6.06837	3.03254	0.00247577	0.990387	-2.92949
LOC649037	-0.0173586	5.27517	-3.02827	0.00251074	0.990387	-2.9423
ADAM5P	0.00697375	4.87767	3.02723	0.0025193	0.990387	-2.94541
LOC643373	-0.0335847	6.23227	-3.0212	0.00256966	0.990387	-2.96348
KHNYN	0.020006	8.7939	3.01887	0.00258938	0.990387	-2.97045
CAB39L	-0.0122232	5.59961	-3.01559	0.00261727	0.990387	-2.98023
SPEF2	-0.0133665	5.629	-3.00663	0.00269509	0.990387	-3.00696
SCN7A	0.017489	5.41098	3.00568	0.0027035	0.990387	-3.00981
LIPL3	-0.0269848	5.74297	-3.00013	0.00275284	0.990387	-3.0263
SDR9C7	-0.0128213	5.38833	-2.99636	0.00278688	0.990387	-3.0375
MIR135A2	-0.0157506	5.18052	-2.989	0.00285435	0.990387	-3.05931
LOC648735	-0.0184142	5.31788	-2.98757	0.00286764	0.990387	-3.06354
TRMT2B	0.0140077	5.79256	2.98616	0.00288086	0.990387	-3.06773
HS.564859	0.0275954	5.82774	2.98589	0.00288336	0.990387	-3.06852
LOC643154	-0.0214611	5.45727	-2.98243	0.00291589	0.990387	-3.07875
LOC100129865	-0.00805857	5.04561	-2.9729	0.00300731	0.990387	-3.10686
GNMT	0.0172303	5.20235	2.96436	0.00309146	0.990387	-3.13199
LOC730034	-0.0190908	5.33915	-2.96344	0.00310061	0.990387	-3.13468
PCDHGB7	-0.0114066	5.1449	-2.95831	0.00315232	0.990387	-3.14973
SUPT16H	-0.0149731	10.1704	-2.95777	0.00315783	0.990387	-3.15132
FLJ39827	-0.0282312	7.14502	-2.94968	0.00324109	0.990387	-3.17499
LOC100129191	0.0217743	5.54096	2.94724	0.00326662	0.990387	-3.18213
AMN1	0.0316899	6.63765	2.9418	0.0033241	0.990387	-3.19799
LOC652594	-0.0225421	5.54407	-2.94099	0.00333276	0.990387	-3.20035
LOC100130716	0.00670379	5.09749	2.94075	0.00333532	0.990387	-3.20105
LIPL2	-0.0269982	5.72365	-2.93669	0.00337899	0.990387	-3.21288
C1ORF170	-0.0212889	5.85457	-2.93461	0.00340151	0.990387	-3.21891
RNF39	0.0088725	5.00827	2.93368	0.00341168	0.990387	-3.22163
HS.570582	-0.0188322	5.28382	-2.92772	0.00347727	0.990387	-3.23893
FAM135B	-0.0133408	5.18173	-2.9274	0.00348081	0.990387	-3.23985
LOC100130356	-0.0147723	5.2398	-2.92592	0.00349731	0.990387	-3.24415
LOC650566	-0.0237068	5.54452	-2.92274	0.00353305	0.990387	-3.25338
ADCK1	0.0343601	7.22553	2.91865	0.00357942	0.990387	-3.26522
LOC653188	-0.0281586	5.69041	-2.91431	0.00362915	0.990387	-3.27775
LOC647050	-0.0272147	5.75123	-2.91428	0.00362946	0.990387	-3.27783
YPEL3	0.0191478	12.7763	2.91228	0.00365264	0.990387	-3.28361
C10ORF105	0.0375844	8.52361	2.90894	0.0036916	0.990387	-3.29324
LOC402110	-0.0203517	5.56175	-2.90713	0.00371292	0.990387	-3.29846
HS.304046	0.0285886	6.22102	2.89822	0.00381925	0.990387	-3.32408
TSPYL1	-0.0197355	9.60355	-2.89618	0.00384401	0.990387	-3.32994
TMEM11	0.0326087	7.05712	2.89149	0.00390147	0.990387	-3.34339
LOC729335	-0.0225093	5.54896	-2.88864	0.0039368	0.990387	-3.35157
ELP3	-0.0190437	9.61956	-2.88615	0.00396781	0.990387	-3.35868
C13ORF1	-0.0231459	5.87583	-2.88515	0.0039804	0.990387	-3.36155
LOC645487	-0.0180213	5.34939	-2.88037	0.00404083	0.990387	-3.3752
HIST2H2AC	0.0372556	9.12703	2.87937	0.00405354	0.990387	-3.37805
MIR499	-0.0142898	5.16559	-2.87854	0.00406418	0.990387	-3.38043
PRR7	0.0302571	6.22188	2.87631	0.00409284	0.990387	-3.38679
LOC100131139	0.0278818	5.78186	2.87386	0.00412452	0.990387	-3.39378
FMO6P	0.0175867	5.76166	2.87381	0.00412513	0.990387	-3.39391
LOC642110	-0.0189256	5.36522	-2.87068	0.00416592	0.990387	-3.40282
LOC642821	-0.0140296	5.18272	-2.86629	0.00422381	0.990387	-3.41532
LOC643930	-0.0142382	5.22987	-2.86483	0.0042432	0.990387	-3.41947
HS.576274	-0.0237772	5.43093	-2.8648	0.00424349	0.990387	-3.41953
WWTR1	-0.00658818	4.88539	-2.86258	0.00427314	0.990387	-3.42583
HS.569953	-0.0370518	6.38107	-2.86107	0.00429347	0.990387	-3.43013
LOC643815	-0.030073	5.97307	-2.8548	0.00437848	0.990387	-3.44787
LOC644031	-0.0152379	5.27635	-2.85329	0.00439929	0.990387	-3.45216
SLC22A7	-0.0111836	5.43362	-2.85289	0.00440475	0.990387	-3.45328
TNFAIP8L2	0.0184734	9.03745	2.85058	0.00443672	0.990387	-3.45983
HS.537004	0.0366596	8.56014	2.84605	0.00449981	0.990387	-3.4726
NAP1L6	0.0124409	5.46654	2.83911	0.00459824	0.990387	-3.49216
HIST2H2AA4	0.0351628	10.9162	2.83899	0.00459997	0.990387	-3.4925
HLF	-0.017617	5.46554	-2.83704	0.00462795	0.990387	-3.49798
SLC22A18	0.0182941	7.03454	2.83179	0.00470414	0.990387	-3.51274
TRA2A	-0.0204708	8.83585	-2.8311	0.00471424	0.990387	-3.51468
LOC100127953	0.00922964	5.21419	2.83024	0.00472689	0.990387	-3.5171
COQ9	0.0167214	8.83518	2.82949	0.00473782	0.990387	-3.51919
LOC644320	-0.0154833	5.17241	-2.82072	0.00486845	0.990387	-3.54375
TP53I11	0.0254697	6.46717	2.81833	0.0049046	0.990387	-3.55043
NDUFS8	-0.0186801	11.5829	-2.81772	0.00491388	0.990387	-3.55214
XKRY2	-0.0112041	5.06085	-2.81675	0.00492869	0.990387	-3.55486
LOC648133	-0.0258472	5.86	-2.81652	0.00493216	0.990387	-3.5555
COL3A1	-0.0229653	5.48115	-2.81616	0.00493756	0.990387	-3.55648
LOC100130506	-0.0126551	5.15366	-2.816	0.00494014	0.990387	-3.55695
C15ORF54	-0.0307425	5.94154	-2.81359	0.00497707	0.990387	-3.56368
MIR218-1	-0.0151973	5.29825	-2.81275	0.00498999	0.990387	-3.56602
ASAP3	-0.0255802	6.06808	-2.8095	0.0050403	0.990387	-3.57507
LOC647210	-0.029083	5.89313	-2.80863	0.00505391	0.990387	-3.57751
TPMT	-0.02209	8.90068	-2.80736	0.00507365	0.990387	-3.58102
DEGS2	0.00714369	4.91207	2.80579	0.00509832	0.990387	-3.5854
LOC648364	-0.0296441	6.1285	-2.80408	0.00512521	0.990387	-3.59015
LOC644187	-0.0274716	5.63578	-2.80288	0.00514416	0.990387	-3.59347
HS.561570	-0.0161408	5.25705	-2.8026	0.00514864	0.990387	-3.59426
SSX2	-0.00680157	5.18533	-2.80157	0.005165	0.990387	-3.59712
LOC100130293	0.0235513	5.42269	2.80104	0.00517353	0.990387	-3.59861
KGFLP1	-0.0121761	5.294	-2.80035	0.00518442	0.990387	-3.60051
LOC100133501	-0.0108362	5.08201	-2.79951	0.00519785	0.990387	-3.60284
LOC100128922	-0.0116286	5.06957	-2.79887	0.00520806	0.990387	-3.60461
FAIM2	-0.015452	5.30124	-2.79425	0.00528263	0.990387	-3.61743
GDPD3	0.016631	6.38106	2.79211	0.00531746	0.990387	-3.62336
C18ORF56	0.0157376	5.13256	2.79143	0.00532863	0.990387	-3.62525
LOC652857	-0.0153201	5.22691	-2.79012	0.00535008	0.990387	-3.62887
RAP1GAP	-0.169208	7.88859	-2.78867	0.00537388	0.990387	-3.63287
LOC728955	0.0139082	5.33462	2.77558	0.00559368	0.990387	-3.66899
LOC649897	0.0276877	6.33198	2.77414	0.00561831	0.990387	-3.67294
LOC644632	-0.0218708	5.42114	-2.77071	0.00567758	0.990387	-3.68239
SLC25A28	-0.0153558	10.769	-2.77029	0.00568472	0.990387	-3.68353
LENG9	-0.0106302	5.05609	-2.76647	0.00575137	0.990387	-3.69402
POLE2	0.0267928	5.92302	2.76559	0.00576687	0.990387	-3.69644
HS.573359	0.029137	6.07762	2.76315	0.00580987	0.990387	-3.70313
HS.537673	-0.0146873	5.25913	-2.76215	0.00582751	0.990387	-3.70586
ZNF280A	0.00606865	4.87645	2.75884	0.00588647	0.990387	-3.71491
C10ORF141	-0.00784715	5.04447	-2.7551	0.00595381	0.990387	-3.72515
TSC22D3	0.0204696	8.99897	2.75113	0.00602595	0.990387	-3.73598
RIT1	0.0305094	7.40927	2.75025	0.00604217	0.990387	-3.7384
LOC646011	0.0135859	5.20212	2.74007	0.00623133	0.990387	-3.76611
HS.159057	0.0204016	5.59221	2.73873	0.00625659	0.990387	-3.76974
HS.580290	-0.0195148	5.49299	-2.73729	0.00628388	0.990387	-3.77365
HS.568434	0.0242429	5.87235	2.73704	0.0062887	0.990387	-3.77434
FLJ37786	0.0124518	5.42025	2.73655	0.00629791	0.990387	-3.77566
DDX19B	-0.0153298	7.46064	-2.73393	0.00634803	0.990387	-3.78278
CXCL16	0.0183531	7.87457	2.73234	0.00637844	0.990387	-3.78707
HS.368007	-0.0258775	5.73577	-2.73031	0.00641761	0.990387	-3.79257
LOC100134713	-0.0141896	5.24287	-2.72786	0.00646522	0.990387	-3.79921
LOC652256	-0.0198468	5.47306	-2.72675	0.00648691	0.990387	-3.80222
SPTBN1	-0.0119185	5.81342	-2.72422	0.00653658	0.990387	-3.80907
DBN1	0.0181918	6.22214	2.72338	0.00655304	0.990387	-3.81132
OR2A4	0.022398	5.63858	2.72081	0.00660385	0.990387	-3.81826
KIAA0562	0.0344461	6.15267	2.72057	0.00660871	0.990387	-3.81892
C6ORF58	0.0161118	5.29518	2.71726	0.00667469	0.990387	-3.82783
RTKN2	-0.0263181	5.71593	-2.71685	0.00668283	0.990387	-3.82893
MRGPRX4	-0.0160302	5.31876	-2.71516	0.00671684	0.990387	-3.83348
HS.561633	-0.0195896	5.50591	-2.71476	0.00672494	0.990387	-3.83456
LOC728725	0.0146688	5.25125	2.71319	0.00675682	0.990387	-3.83881
LOC652405	-0.0167737	5.27086	-2.71254	0.00677	0.990387	-3.84055
HS.572999	-0.0273422	6.38671	-2.71176	0.00678576	0.990387	-3.84264
ENO1	-0.0154428	12.8953	-2.71136	0.00679393	0.990387	-3.84372
LOC730385	0.0356794	7.59881	2.71132	0.00679464	0.990387	-3.84381
ZBTB32	0.0284351	6.1051	2.71079	0.00680548	0.990387	-3.84524
NKPD1	-0.00969883	5.1962	-2.7095	0.00683184	0.990387	-3.84871
RILPL2	0.0232041	9.71223	2.70693	0.00688468	0.990387	-3.85562
LOC641982	-0.0139008	5.21783	-2.7056	0.00691218	0.990387	-3.8592
COL28	-0.0166195	5.32597	-2.70523	0.00691981	0.990387	-3.86019
SNORD30	-0.0230902	5.6688	-2.70438	0.00693739	0.990387	-3.86246
ORAI1	0.0224021	8.88654	2.70429	0.00693922	0.990387	-3.8627
LOC652605	-0.0165743	5.30671	-2.70268	0.00697286	0.990387	-3.86703
TM9SF3	-0.0169111	8.65064	-2.69959	0.00703745	0.990387	-3.8753
HS.549631	0.0123598	5.11961	2.69903	0.00704933	0.990387	-3.87681
DEFA6	-0.0170761	5.25481	-2.69643	0.00710425	0.990387	-3.88377
LIN7A	0.0405713	6.27769	2.69566	0.00712045	0.990387	-3.88581
UPF1	0.0179854	8.40955	2.69461	0.00714299	0.990387	-3.88864
EDC4	-0.0167124	9.50202	-2.69448	0.00714576	0.990387	-3.88899
PYY	-0.013918	5.23724	-2.68937	0.00725541	0.990387	-3.90263
LOC646176	-0.0136719	5.25578	-2.68881	0.00726748	0.990387	-3.90412
PHACTR2	-0.026594	8.08073	-2.68806	0.00728359	0.990387	-3.9061
LOC100130698	-0.0105585	5.10634	-2.68704	0.00730581	0.990387	-3.90883
C11ORF52	-0.0165224	5.37898	-2.68692	0.00730847	0.990387	-3.90916
GABPAP	-0.00832816	5.43915	-2.68584	0.007332	0.990387	-3.91204
LOC387647	-0.020962	5.76021	-2.6845	0.00736116	0.990387	-3.91559
CCL16	0.0141912	5.37029	2.68157	0.00742555	0.990387	-3.92339
ATP13A3	-0.0104117	5.319	-2.68135	0.00743041	0.990387	-3.92397
TGFBR1	0.0166936	5.48294	2.67843	0.00749525	0.990387	-3.93175
LOC100134474	-0.0317855	6.01403	-2.67795	0.00750601	0.990387	-3.93304
C2ORF57	-0.0183874	5.39417	-2.67723	0.00752198	0.990387	-3.93494
C1ORF131	0.0190095	8.55174	2.67559	0.00755869	0.990387	-3.9393
SENP8	-0.0140665	5.27556	-2.67545	0.00756168	0.990387	-3.93965
LOC651017	-0.0161382	5.38778	-2.67507	0.00757032	0.990387	-3.94067
LOC729080	0.00770586	5.0695	2.67435	0.00758659	0.990387	-3.94259
LOC100130648	0.0108939	5.10943	2.67282	0.00762097	0.990387	-3.94664
BTBD10	0.0261981	8.1997	2.67262	0.00762553	0.990387	-3.94717
LOC729234	0.0133016	5.27317	2.67212	0.00763686	0.990387	-3.9485
HS.575019	-0.0183902	5.44821	-2.67177	0.0076447	0.990387	-3.94942
FCGRT	0.0187031	12.3475	2.67103	0.00766151	0.990387	-3.95139
UOX	-0.0104907	5.05432	-2.67097	0.00766295	0.990387	-3.95155
CD247	-0.0244967	12.7969	-2.66951	0.00769614	0.990387	-3.95542
SIRT1	0.0247809	8.33641	2.66688	0.00775606	0.990387	-3.96236
LOC441326	-0.0125113	5.32268	-2.66247	0.00785792	0.990387	-3.97403
LOC641995	-0.0175205	5.29805	-2.66177	0.00787418	0.990387	-3.97588
CYP19A1	0.00974155	5.32369	2.66153	0.00787989	0.990387	-3.97652
RREB1	-0.00903838	5.49851	-2.66125	0.0078862	0.990387	-3.97724
OR2F2	-0.006392	4.90297	-2.6611	0.00788978	0.990387	-3.97764
HS.370110	-0.0276809	7.08137	-2.66002	0.00791511	0.990387	-3.98051
TUBB4Q	0.0481861	6.06911	2.65855	0.0079493	0.990387	-3.98436
OGDH	-0.0104479	6.42595	-2.65701	0.00798549	0.990387	-3.98842
LOC642111	-0.0215927	5.49047	-2.65677	0.00799114	0.990387	-3.98906
ACY3	0.00997641	5.0159	2.65519	0.00802845	0.990387	-3.99322
LOC650898	0.0374483	7.65215	2.65506	0.00803155	0.990387	-3.99356
H2AFJ	0.0185736	7.71138	2.65017	0.0081481	0.990387	-4.00644
HS.544849	-0.0217736	5.72989	-2.64737	0.00821546	0.990387	-4.01379
MLXIPL	-0.0126452	5.45354	-2.64734	0.00821619	0.990387	-4.01387
LOC341356	0.013324	5.26707	2.6465	0.00823658	0.990387	-4.01609
FAM89B	0.0158666	10.6455	2.64589	0.00825143	0.990387	-4.0177
SLC26A4	0.0058773	4.89938	2.64583	0.00825269	0.990387	-4.01783
MYEOV	0.015774	5.20588	2.64537	0.00826407	0.990387	-4.01906
C2ORF29	-0.014605	10.5702	-2.64336	0.0083128	0.990387	-4.02431
LOC653750	-0.0202613	5.45721	-2.64334	0.00831335	0.990387	-4.02437
LOC644948	-0.0167801	5.33183	-2.64333	0.00831365	0.990387	-4.02441
LOC440261	-0.0104234	5.40714	-2.64273	0.0083283	0.990387	-4.02598
WASF3	-0.0204332	5.50454	-2.64091	0.0083728	0.990387	-4.03074
HS.541025	-0.0169135	5.32461	-2.63921	0.00841482	0.990387	-4.03521
CNOT2	-0.0135757	10.1628	-2.63919	0.00841523	0.990387	-4.03525
CPSF3	-0.0173217	9.74741	-2.63888	0.00842283	0.990387	-4.03606
LOC643062	-0.0159886	5.37077	-2.63439	0.0085344	0.990387	-4.0478
LOC650976	0.0125313	5.16113	2.63256	0.00858031	0.990387	-4.05259
EZR	-0.0179282	12.4568	-2.63141	0.00860921	0.990387	-4.05559
LOC100132032	0.0208227	6.01087	2.62966	0.00865341	0.990387	-4.06016
KBTBD3	-0.010597	5.21886	-2.62945	0.00865887	0.990387	-4.06072
CYB5R2	-0.0138694	5.26877	-2.62482	0.00877667	0.990387	-4.07278
NCAPG2	0.0434522	5.96779	2.62385	0.00880164	0.990387	-4.07531
LOC647466	-0.023803	5.80599	-2.62368	0.00880609	0.990387	-4.07576
MYF5	-0.0136741	5.61605	-2.62312	0.0088205	0.990387	-4.07722
MYRIP	-0.0084113	5.37326	-2.62244	0.00883804	0.990387	-4.07899
PHTF2	-0.023173	5.57772	-2.62077	0.00888113	0.990387	-4.08333
MIR224	-0.00874245	4.99148	-2.62024	0.00889469	0.990387	-4.08469
LOC100131518	-0.00878808	5.00096	-2.61653	0.00899146	0.990387	-4.09434
LOC650943	-0.0195758	5.62618	-2.61447	0.00904559	0.990387	-4.09969
NR1H2	0.0169507	8.76094	2.61321	0.00907875	0.990387	-4.10295
CLDN9	0.0190841	5.69872	2.60995	0.00916537	0.990387	-4.11141
DOCK1	-0.00650858	4.92305	-2.60954	0.00917635	0.990387	-4.11247
TLR4	0.0390852	8.76827	2.60407	0.00932322	0.990387	-4.12662
MPPED1	-0.0135598	5.45118	-2.60333	0.0093433	0.990387	-4.12853
BAI1	0.010067	5.49884	2.60307	0.00935021	0.990387	-4.12919
MALAT1	-0.00766697	4.94584	-2.60244	0.00936723	0.990387	-4.13081
DCLK1	-0.017454	5.87612	-2.6024	0.00936846	0.990387	-4.13093
XKRX	0.0194155	5.6296	2.60223	0.00937311	0.990387	-4.13137
TMEM107	-0.0446206	5.95413	-2.60073	0.00941399	0.990387	-4.13525
KCNH5	0.00480619	4.91991	2.60053	0.00941928	0.990387	-4.13575
KLHDC7A	0.0159398	5.48295	2.6005	0.00942014	0.990387	-4.13583
SFRP4	-0.0169539	5.62	-2.59892	0.00946349	0.990387	-4.13992
LOC144742	0.00880587	5.03977	2.59847	0.00947574	0.990387	-4.14107
PKD1P1	-0.0180526	5.48041	-2.5979	0.00949136	0.990387	-4.14253
HS.541141	-0.0212504	5.91206	-2.59772	0.00949637	0.990387	-4.143
HLA-DPB2	-0.0141935	5.43673	-2.59648	0.00953066	0.990387	-4.14621
LOC100128908	0.0145838	5.79013	2.59404	0.00959794	0.990387	-4.15247
HS.561644	-0.0243831	5.6022	-2.59367	0.00960842	0.990387	-4.15344
SH2D7	0.00895613	5.00676	2.59351	0.00961271	0.990387	-4.15384
CHRNA4	-0.00841864	5.00709	-2.59245	0.00964225	0.990387	-4.15657
C3ORF62	0.0241011	8.44141	2.59116	0.0096782	0.990387	-4.15988
ADAM12	-0.0130109	5.58032	-2.58978	0.00971704	0.990387	-4.16345
ZNF649	-0.0148701	5.35179	-2.58973	0.00971843	0.990387	-4.16358
LOC729776	0.0168669	8.01754	2.58839	0.00975609	0.990387	-4.16702
CYB561	-0.0139049	6.96687	-2.5871	0.00979241	0.990387	-4.17032
DHX9	-0.0104532	6.23865	-2.58702	0.00979473	0.990387	-4.17053
LOC149950	-0.0135217	5.25484	-2.58525	0.00984479	0.990387	-4.17507
ZNF665	-0.0152543	5.29311	-2.58479	0.00985789	0.990387	-4.17625
PTPN14	-0.0118587	5.14177	-2.58331	0.00990017	0.990387	-4.18006
FAM19A3	-0.010236	5.35813	-2.58147	0.0099527	0.990387	-4.18476
FLJ10246	0.0282553	6.62095	2.58115	0.00996183	0.990387	-4.18558
ABHD14A	0.0270411	8.12224	2.58075	0.00997345	0.990387	-4.18661
HS.166545	-0.0181166	5.43696	-2.58029	0.00998676	0.990387	-4.1878
LOC100130017	0.0109472	5.1092	2.5787	0.0100326	0.990387	-4.19187
HS.566309	-0.0168093	5.3628	-2.57833	0.0100431	0.990387	-4.1928
APOBEC3F	-0.0153806	7.36172	-2.5752	0.0101339	0.990387	-4.2008
THADA	-0.0159599	6.93316	-2.5737	0.0101779	0.990387	-4.20465
CCND2	-0.0188604	10.7372	-2.57292	0.0102006	0.990387	-4.20663
LOC729912	0.0146985	5.47399	2.57222	0.0102211	0.990387	-4.20842
PDIA6	0.0239089	7.62388	2.56592	0.0104076	0.990387	-4.22448
HS.146724	0.0111231	5.23839	2.56329	0.0104863	0.990387	-4.23117
LOC643809	-0.0219152	5.58691	-2.56306	0.0104933	0.990387	-4.23176
HS.539849	-0.0179914	5.5544	-2.56103	0.0105546	0.990387	-4.23694
LRGUK	-0.0177994	5.48496	-2.56061	0.0105671	0.990387	-4.23799
LOC642414	-0.0126649	5.20286	-2.5595	0.0106009	0.990387	-4.24082
LOC730109	-0.0148634	5.43707	-2.55785	0.010651	0.990387	-4.24501
HS.572013	-0.0218483	5.63526	-2.55726	0.0106689	0.990387	-4.2465
LOC729021	0.0287324	11.1892	2.55674	0.0106849	0.990387	-4.24783
PLK4	-0.0249502	5.82507	-2.5559	0.0107106	0.990387	-4.24996
LOC650905	-0.0148211	5.24898	-2.55569	0.010717	0.990387	-4.25049
TTC37	-0.017686	9.24516	-2.55565	0.0107181	0.990387	-4.25058
LOC651732	-0.0235331	5.53554	-2.55511	0.0107348	0.990387	-4.25196
TAS2R31	-0.00625769	4.90013	-2.55455	0.0107518	0.990387	-4.25336
LOC647191	-0.0224381	5.74837	-2.5529	0.0108028	0.990387	-4.25757
C14ORF32	-0.0157667	8.6026	-2.55275	0.0108074	0.990387	-4.25794
LOC731035	-0.0264897	5.96	-2.55204	0.0108293	0.990387	-4.25974
HS.580472	0.0226042	6.84458	2.552	0.0108304	0.990387	-4.25983
LOC729051	0.00871858	5.24012	2.55171	0.0108395	0.990387	-4.26058
LOC100129699	0.0170098	5.38752	2.5515	0.0108459	0.990387	-4.2611
HS.562638	-0.0218504	5.5737	-2.55056	0.0108751	0.990387	-4.26348
DDX19-DDX19L	0.0241286	6.4549	2.54844	0.0109411	0.990387	-4.26886
C9ORF9	-0.0165035	5.4171	-2.54541	0.0110359	0.990387	-4.2765
LOC650076	0.0172464	5.54927	2.54319	0.0111058	0.990387	-4.2821
LOC100129904	0.0388832	6.53463	2.54257	0.0111255	0.990387	-4.28368
EPR1	0.00974121	5.06318	2.54167	0.0111541	0.990387	-4.28595
LOC652582	-0.0221196	5.52607	-2.54128	0.0111664	0.990387	-4.28693
LOC100133602	0.0122194	5.20591	2.541	0.0111754	0.990387	-4.28765
LOC728229	0.023613	7.06501	2.54055	0.0111896	0.990387	-4.28877
C7ORF34	0.021716	5.52272	2.54004	0.011206	0.990387	-4.29007
HS.527671	-0.0244999	5.65029	-2.53876	0.0112468	0.990387	-4.29329
LONP2	-0.0169545	7.77483	-2.53859	0.0112522	0.990387	-4.29372
NPHS2	0.00867322	5.0365	2.53853	0.0112542	0.990387	-4.29387
STK17B	0.0235446	7.55096	2.53823	0.0112638	0.990387	-4.29462
TMEM222	0.0204011	8.1883	2.5357	0.0113451	0.990387	-4.301
LOC651141	-0.0122831	5.16358	-2.53401	0.0113996	0.990387	-4.30525
LOC100132802	-0.0113535	5.11904	-2.53145	0.0114828	0.990387	-4.31169
ANKFN1	-0.00598478	4.90351	-2.53078	0.0115046	0.990387	-4.31337
TNFRSF13C	0.033362	5.81553	2.52896	0.0115639	0.990387	-4.31793
SLC23A3	0.0243322	5.59527	2.52702	0.0116277	0.990387	-4.3228
LOC100133311	-0.00738437	5.10205	-2.52534	0.0116834	0.990387	-4.32703
NXF2B	-0.011744	5.31149	-2.5251	0.0116911	0.990387	-4.32762
IKBIP	0.02483	6.70566	2.52506	0.0116923	0.990387	-4.32771
HS.578068	-0.0215472	5.71347	-2.52496	0.0116959	0.990387	-4.32798
CNTNAP5	0.00977266	5.24426	2.52407	0.0117252	0.990387	-4.3302
SGEF	-0.0165289	5.29281	-2.52401	0.0117272	0.990387	-4.33035
PHF14	-0.0108527	6.51335	-2.52371	0.0117374	0.990387	-4.33111
LOC645888	-0.0171019	5.53395	-2.5235	0.0117444	0.990387	-4.33164
VIL2	-0.0222603	10.4729	-2.52045	0.0118461	0.990387	-4.33927
CYP4F2	-0.0126248	5.44563	-2.51975	0.0118693	0.990387	-4.34101
PLEKHA6	-0.00727613	4.97111	-2.51956	0.0118759	0.990387	-4.3415
HS.536770	-0.0182902	5.45987	-2.51948	0.0118784	0.990387	-4.34169
LOC284064	-0.0159237	5.24238	-2.51931	0.0118841	0.990387	-4.34211
SNORA3	-0.0138432	5.35469	-2.51867	0.0119058	0.990387	-4.34372
SIX3	0.00677205	4.95187	2.5169	0.0119653	0.990387	-4.34814
COG2	-0.0164983	8.51593	-2.51534	0.0120183	0.990387	-4.35205
LOC100134009	0.0251551	5.82731	2.51426	0.0120548	0.990387	-4.35473
CCDC21	-0.0261519	6.49848	-2.51353	0.0120798	0.990387	-4.35656
LOC644789	-0.0104492	5.12369	-2.51094	0.0121684	0.990387	-4.36303
CCR4	-0.0263064	5.79107	-2.51089	0.0121698	0.990387	-4.36313
TWF2	0.013718	10.3239	2.5103	0.01219	0.990387	-4.3646
MKI67	0.00896842	4.99083	2.50913	0.0122305	0.990387	-4.36753
RAB4A	0.0246109	6.55672	2.50834	0.0122576	0.990387	-4.36949
LOC152195	0.0347844	6.35444	2.5072	0.0122972	0.990387	-4.37234
FAM22D	-0.013152	5.28332	-2.50717	0.012298	0.990387	-4.3724
LOC652512	-0.018216	5.42953	-2.50558	0.0123532	0.990387	-4.37636
LOC728557	0.0120749	5.07255	2.50267	0.0124547	0.990387	-4.3836
REPS2	0.0284971	7.60578	2.50265	0.0124556	0.990387	-4.38366
C4ORF44	-0.00428899	4.91058	-2.50257	0.0124582	0.990387	-4.38384
LOC645454	-0.0139236	5.24409	-2.5023	0.0124678	0.990387	-4.38452
PLSCR3	-0.0182337	12.0694	-2.50072	0.0125233	0.990387	-4.38845
DGCR5	-0.0130363	5.19043	-2.49975	0.0125574	0.990387	-4.39085
LOC646332	0.0173133	5.46249	2.49876	0.0125924	0.990387	-4.39331
LRRC16	-0.0259914	6.09701	-2.49801	0.0126188	0.990387	-4.39516
SCGB1D4	-0.00476206	4.8531	-2.49496	0.0127271	0.990387	-4.40271
ESR1	-0.0179036	5.48798	-2.49253	0.0128141	0.990387	-4.40873
HS.552684	-0.0123695	5.21229	-2.49191	0.0128366	0.990387	-4.41028
HS.183176	-0.0156613	5.40107	-2.4912	0.012862	0.990387	-4.41203
CDC20B	0.0146586	5.32054	2.48955	0.0129216	0.990387	-4.41611
LSM12	-0.0107598	6.61455	-2.48936	0.0129283	0.990387	-4.41657
MIR564	0.0162559	5.34631	2.48929	0.0129308	0.990387	-4.41674
RHOC	-0.0234495	10.0153	-2.48927	0.0129317	0.990387	-4.4168
MGAT4B	0.0129952	5.99123	2.48889	0.0129455	0.990387	-4.41774
VSIG4	0.0254265	6.19225	2.48802	0.012977	0.990387	-4.41989
HS.72488	-0.0211638	5.94924	-2.48634	0.0130381	0.990387	-4.42404
SPDYC	0.0181227	5.43363	2.48631	0.0130394	0.990387	-4.42412
EFHB	-0.0125049	5.35222	-2.48555	0.0130668	0.990387	-4.42598
LCE1F	-0.0166522	5.46066	-2.48457	0.013103	0.990387	-4.42842
HS.566333	-0.0159921	5.19462	-2.48356	0.0131398	0.990387	-4.43089
BAT2D1	-0.0161318	9.98506	-2.48001	0.0132707	0.990387	-4.43965
RNPC3	0.0179602	7.86581	2.47945	0.0132915	0.990387	-4.44103
LOC100134634	0.0284252	10.3509	2.47902	0.0133073	0.990387	-4.44208
PCDHA6	-0.00829048	5.05801	-2.47888	0.0133127	0.990387	-4.44243
LOC399965	-0.0204409	5.44579	-2.47728	0.0133719	0.990387	-4.44635
FLJ41766	0.016965	5.59641	2.47725	0.0133732	0.990387	-4.44644
LOC401068	-0.0140995	5.26486	-2.47667	0.0133949	0.990387	-4.44786
LOC650020	0.0227439	6.43699	2.4766	0.0133975	0.990387	-4.44803
TMEM88	0.0433597	7.04466	2.47589	0.013424	0.990387	-4.44978
LOC643175	0.0123444	5.23339	2.47503	0.0134564	0.990387	-4.45191
LOC100131293	-0.0117053	5.20846	-2.47447	0.0134773	0.990387	-4.45327
BCAP29	-0.00779416	5.83794	-2.47355	0.0135119	0.990387	-4.45553
ATP2B3	0.00828537	5.23131	2.47219	0.0135629	0.990387	-4.45886
TTC4	-0.0136189	9.90897	-2.47164	0.0135837	0.990387	-4.46021
LOC100128364	0.0163321	5.52506	2.47044	0.0136291	0.990387	-4.46315
RPS9	-0.0182297	12.835	-2.47016	0.0136397	0.990387	-4.46384
SLC26A1	-0.00666686	5.24049	-2.46968	0.0136582	0.990387	-4.46503
LOC650853	0.0216641	5.91113	2.4693	0.0136726	0.990387	-4.46596
VEZT	-0.0150945	6.27645	-2.46922	0.0136755	0.990387	-4.46615
DEFB104A	-0.0160331	5.34629	-2.46739	0.0137452	0.990387	-4.47063
A3GALT2	-0.0124217	5.37094	-2.46648	0.0137802	0.990387	-4.47287
OR13A1	0.0122559	5.10007	2.46606	0.013796	0.990387	-4.47388
TUBB	-0.014973	9.29625	-2.46602	0.0137978	0.990387	-4.474
FAM179B	0.0234612	6.17346	2.4659	0.0138024	0.990387	-4.47429
MBLAC1	-0.0184521	5.45338	-2.46577	0.0138074	0.990387	-4.47461
TLR3	-0.00898496	5.19089	-2.46562	0.013813	0.990387	-4.47497
CAPN9	-0.00812235	5.05619	-2.46555	0.0138158	0.990387	-4.47515
HS.471011	-0.0213124	5.64512	-2.46527	0.0138264	0.990387	-4.47582
LOC100133627	-0.0153237	5.43827	-2.46485	0.0138427	0.990387	-4.47686
HS.164401	-0.022756	5.61451	-2.46348	0.0138955	0.990387	-4.48022
SLC12A6	0.0143046	6.61689	2.46262	0.0139286	0.990387	-4.48231
KIAA1009	0.025056	7.17104	2.4619	0.0139566	0.990387	-4.48408
RNF207	0.0149058	5.50313	2.46135	0.0139776	0.990387	-4.48541
ADH1B	-0.0114456	5.15048	-2.46129	0.0139802	0.990387	-4.48557
FAM48B1	-0.00941594	5.26771	-2.46025	0.0140203	0.990387	-4.4881
LOC642595	-0.0162777	5.48831	-2.45975	0.0140398	0.990387	-4.48932
FAM90A9	0.01413	5.40048	2.45956	0.0140472	0.990387	-4.48979
CD300LG	0.00989093	5.34414	2.4594	0.0140534	0.990387	-4.49017
LOC651961	-0.0152602	5.25201	-2.45821	0.0141002	0.990387	-4.4931
HS.389313	-0.0161054	5.39337	-2.45742	0.014131	0.990387	-4.49502
LOC653257	0.0158694	5.69	2.4565	0.0141668	0.990387	-4.49725
PRTFDC1	-0.0248432	6.09641	-2.45649	0.0141673	0.990387	-4.49728
HS.535454	-0.0132519	5.28181	-2.45552	0.0142053	0.990387	-4.49964
C18ORF55	-0.0123521	8.53273	-2.45523	0.0142169	0.990387	-4.50036
AMHR2	0.00791291	4.96007	2.45519	0.0142183	0.990387	-4.50045
LOC643755	0.0181046	5.44826	2.45399	0.0142658	0.990387	-4.50338
NEFM	0.0132334	5.35388	2.45019	0.0144163	0.990387	-4.51262
LOC652842	0.0117903	5.18714	2.44975	0.0144338	0.990387	-4.51369
MS4A10	-0.0167524	5.34353	-2.44957	0.014441	0.990387	-4.51413
LPAR4	0.0168022	5.3871	2.44865	0.014478	0.990387	-4.51639
LOC100128056	0.0167547	7.53755	2.44851	0.0144833	0.990387	-4.51671
LOC729954	0.0111126	5.45722	2.44684	0.0145504	0.990387	-4.52078
TAPT1	0.0234281	7.64034	2.44673	0.0145548	0.990387	-4.52104
C16ORF82	-0.00550927	4.87168	-2.44659	0.0145603	0.990387	-4.52137
HCG27	0.0292594	10.2745	2.44622	0.0145755	0.990387	-4.52229
LOC441316	-0.0157148	5.32246	-2.44585	0.0145901	0.990387	-4.52317
BEST1	0.0311494	8.67072	2.44289	0.0147098	0.990387	-4.53036
HS.519206	-0.0199141	5.67298	-2.44288	0.0147103	0.990387	-4.53039
ANKRD13B	-0.016001	5.47731	-2.44229	0.0147341	0.990387	-4.53181
RPS12	-0.0111846	14.7989	-2.44203	0.0147446	0.990387	-4.53244
LOC390364	-0.0139576	5.25417	-2.44172	0.0147574	0.990387	-4.53321
C21ORF136	-0.0103928	5.32594	-2.43959	0.0148441	0.990387	-4.53836
LOC729816	0.0376396	7.6821	2.43833	0.0148956	0.990387	-4.54141
LOC644473	-0.0129692	5.17961	-2.43741	0.0149336	0.990387	-4.54364
PMCHL2	-0.0100858	5.3332	-2.43739	0.0149344	0.990387	-4.54369
IL1F7	-0.00864398	5.18465	-2.43637	0.0149765	0.990387	-4.54617
CDNF	0.0146537	5.43706	2.43617	0.0149845	0.990387	-4.54664
FRRS1	0.012401	6.54667	2.43572	0.0150031	0.990387	-4.54773
BEX4	0.0229267	8.25106	2.43569	0.0150043	0.990387	-4.5478
HCFC1	-0.0208389	10.6657	-2.43553	0.0150109	0.990387	-4.54818
COTL1	0.0234313	10.2706	2.43531	0.01502	0.990387	-4.54872
PTPN9	0.0137916	5.95413	2.43483	0.0150401	0.990387	-4.5499
E2F3	0.025736	9.12762	2.43481	0.0150406	0.990387	-4.54993
FLJ39739	-0.00830732	5.46886	-2.43342	0.0150985	0.990387	-4.5533
EVL	-0.018101	11.5774	-2.43295	0.0151178	0.990387	-4.55443
LOC728473	-0.0120977	5.24118	-2.43124	0.0151892	0.990387	-4.55856
PRSS22	0.0107991	5.18635	2.4306	0.0152156	0.990387	-4.56009
CITED4	0.0361979	7.34764	2.42946	0.0152637	0.990387	-4.56286
ATL3	0.0253056	7.70819	2.42918	0.0152751	0.990387	-4.56352
MIR1237	0.0159943	5.49289	2.42911	0.0152781	0.990387	-4.56369
C4ORF17	0.0050629	4.88874	2.42902	0.015282	0.990387	-4.56392
LOC100188947	-0.00850851	5.01512	-2.42886	0.0152886	0.990387	-4.5643
LOC100131001	-0.00931827	5.05762	-2.42852	0.0153028	0.990387	-4.56512
NONO	-0.0136986	9.60892	-2.42794	0.0153272	0.990387	-4.56651
GIGYF2	0.0138653	5.43291	2.42595	0.015411	0.990387	-4.57131
HS.255813	0.0179025	5.55713	2.42558	0.0154267	0.990387	-4.5722
DNAJC5G	-0.0209699	5.55121	-2.42439	0.015477	0.990387	-4.57506
PRICKLE3	0.0121451	5.19516	2.42394	0.0154964	0.990387	-4.57616
C10ORF79	-0.0195803	5.48307	-2.42349	0.0155153	0.990387	-4.57723
ANKRD29	-0.00812533	5.10027	-2.42346	0.0155166	0.990387	-4.5773
PRO0628	0.0212142	7.45339	2.42333	0.0155222	0.990387	-4.57762
LOC652838	-0.0239244	5.85658	-2.42237	0.0155633	0.990387	-4.57994
HS.563599	-0.0133863	5.32977	-2.4217	0.0155917	0.990387	-4.58155
TMEM8B	-0.0268018	6.16708	-2.4217	0.0155919	0.990387	-4.58156
OR2T11	0.0276267	5.82387	2.42116	0.0156146	0.990387	-4.58283
LOC100131767	0.0270453	6.01942	2.42069	0.0156349	0.990387	-4.58398
LOC649948	0.0120089	5.21026	2.41982	0.015672	0.990387	-4.58606
ASB12	0.00658466	4.96	2.41888	0.0157127	0.990387	-4.58833
EPPB9	-0.00685497	4.93217	-2.41882	0.015715	0.990387	-4.58846
DHX37	-0.0136134	7.3353	-2.41858	0.0157255	0.990387	-4.58905
FBXO5	0.0151451	6.05222	2.41772	0.0157625	0.990387	-4.59111
HTN3	-0.010835	5.37292	-2.41678	0.0158031	0.990387	-4.59337
LOC100129951	0.00858908	5.00797	2.41678	0.0158032	0.990387	-4.59338
GC	0.0143444	5.44631	2.41645	0.0158172	0.990387	-4.59416
HS.360349	-0.0228046	5.79469	-2.41634	0.0158219	0.990387	-4.59442
HNF4G	-0.0084654	5.01626	-2.41384	0.0159305	0.990387	-4.60042
LOC652887	-0.017602	5.64793	-2.4135	0.0159451	0.990387	-4.60122
LOC648148	0.00778985	4.99811	2.41253	0.0159876	0.990387	-4.60356
KRTAP2-1	-0.0102152	5.20758	-2.41153	0.0160311	0.990387	-4.60595
HS.423734	0.0162037	5.43596	2.41115	0.0160481	0.990387	-4.60687
LOC728734	0.0149937	6.9012	2.4104	0.0160807	0.990387	-4.60866
DAK	0.0210488	5.84398	2.40961	0.0161155	0.990387	-4.61055
MIR1826	-0.0111744	5.09195	-2.40937	0.016126	0.990387	-4.61112
H3F3A	0.00880027	14.7974	2.40903	0.0161409	0.990387	-4.61193
DNAJC7	-0.0144439	9.16418	-2.40855	0.0161622	0.990387	-4.61309
LOC100134357	-0.0134335	5.23909	-2.40842	0.016168	0.990387	-4.61341
KIAA1191	-0.0123068	8.96884	-2.40802	0.0161856	0.990387	-4.61436
ARID3B	0.0138488	9.377	2.40716	0.0162234	0.990387	-4.61641
RSPRY1	-0.0156324	10.1629	-2.40608	0.0162713	0.990387	-4.61899
C9ORF150	-0.00772383	4.97881	-2.40487	0.0163251	0.990387	-4.62189
GABARAPL1	0.0205141	9.6367	2.40475	0.0163303	0.990387	-4.62217
GCNT3	0.00589052	4.88065	2.40467	0.0163337	0.990387	-4.62235
LOXL4	0.0143217	5.33839	2.40274	0.0164199	0.990387	-4.62697
RHCE	0.0171722	5.13907	2.40235	0.0164372	0.990387	-4.62789
PFKM	-0.0239706	6.70697	-2.40108	0.0164942	0.990387	-4.63093
PRDM4	-0.0144435	9.28624	-2.40081	0.0165066	0.990387	-4.63158
LOC285550	0.0285048	7.24697	2.40068	0.0165124	0.990387	-4.63189
HS.193406	0.0277337	10.8984	2.40052	0.0165192	0.990387	-4.63225
C19ORF2	-0.0131426	9.06416	-2.3999	0.0165472	0.990387	-4.63374
MIR548L	-0.0126678	5.16769	-2.39963	0.0165594	0.990387	-4.63438
HS.385760	-0.0195957	5.61817	-2.39771	0.0166462	0.990387	-4.63897
BRS3	0.00671893	4.94442	2.39748	0.0166563	0.990387	-4.6395
AFF2	-0.0106589	5.15289	-2.39711	0.0166731	0.990387	-4.64038
PTTG3P	0.0317048	7.152	2.39629	0.0167102	0.990387	-4.64233
HRB	-0.0135008	6.45569	-2.39592	0.016727	0.990387	-4.64321
HIST2H2AA3	0.029881	10.5965	2.39407	0.0168115	0.990387	-4.64763
WDHD1	-0.00869846	5.39373	-2.39378	0.0168247	0.990387	-4.64831
STRN	0.0111253	6.86049	2.39342	0.0168411	0.990387	-4.64917
CSAD	0.018199	7.84393	2.3932	0.0168508	0.990387	-4.64968
PRSS48	-0.0151891	5.26283	-2.39256	0.0168805	0.990387	-4.65122
GATA3	-0.023334	6.50695	-2.39052	0.0169738	0.990387	-4.65604
ZNF33A	0.0164349	6.91362	2.38857	0.0170637	0.990387	-4.66067
NRBF2	0.0287582	9.73535	2.3859	0.0171877	0.990387	-4.66701
LOC654174	-0.0160142	5.84387	-2.38558	0.0172027	0.990387	-4.66778
TTLL11	-0.0202322	5.56376	-2.38486	0.017236	0.990387	-4.66947
KDM6B	0.0254572	8.20171	2.38458	0.017249	0.990387	-4.67013
FLJ42842	0.0123253	5.20115	2.38324	0.0173116	0.990387	-4.6733
NDEL1	0.02167	10.2625	2.38243	0.0173498	0.990387	-4.67523
LOC731501	0.0118009	5.16759	2.38208	0.017366	0.990387	-4.67605
ATL1	-0.0158694	5.76836	-2.38207	0.0173669	0.990387	-4.67609
LOC650387	-0.0163339	5.42253	-2.38111	0.0174118	0.990387	-4.67835
MGC70870	0.00613504	5.01019	2.38074	0.0174291	0.990387	-4.67922
HS.576825	-0.0320661	7.11061	-2.38069	0.0174316	0.990387	-4.67935
DENND3	0.0224434	9.7227	2.38063	0.0174346	0.990387	-4.6795
LOC648251	-0.0188247	5.57755	-2.38062	0.017435	0.990387	-4.67952
MLH1	-0.0135416	8.7619	-2.38035	0.0174477	0.990387	-4.68016
HS.97549	-0.0215702	6.52799	-2.37958	0.0174841	0.990387	-4.68198
HRNBP3	0.0096259	5.08581	2.37879	0.0175212	0.990387	-4.68384
FLJ44290	-0.0171386	5.48157	-2.37854	0.017533	0.990387	-4.68442
HS.131714	0.0212067	5.43829	2.37814	0.0175521	0.990387	-4.68538
C11ORF58	0.0138923	6.749	2.37677	0.0176171	0.990387	-4.68861
SF3A3	-0.0187351	10.3261	-2.37613	0.0176474	0.990387	-4.69012
KIAA0363	-0.0108599	5.29706	-2.37594	0.0176565	0.990387	-4.69057
LOC391742	0.0217549	5.59935	2.37511	0.0176962	0.990387	-4.69253
ACSF2	-0.0294553	6.53476	-2.37502	0.0177006	0.990387	-4.69275
LOC644402	-0.0178262	5.43291	-2.37461	0.01772	0.990387	-4.69371
EXOC5	0.0234733	6.10444	2.37425	0.017737	0.990387	-4.69454
LOC100128416	-0.0100861	5.12295	-2.37383	0.0177572	0.990387	-4.69554
HS.540335	-0.0265435	5.86566	-2.37364	0.0177664	0.990387	-4.69599
SPHK1	0.0123902	5.37035	2.37331	0.0177822	0.990387	-4.69677
LOC653265	-0.0213583	5.85745	-2.37317	0.0177889	0.990387	-4.6971
TRIM48	-0.0239498	5.76902	-2.37266	0.0178133	0.990387	-4.6983
EVC2	0.0101228	5.07786	2.37077	0.0179044	0.990387	-4.70276
HS.290694	-0.0235249	5.67125	-2.36997	0.0179426	0.990387	-4.70463
TXLNA	-0.015991	10.1958	-2.36961	0.0179601	0.990387	-4.70548
LOC650148	-0.0107741	5.20108	-2.36921	0.0179794	0.990387	-4.70642
GNG5	0.0200621	9.66024	2.36896	0.0179918	0.990387	-4.70702
MED21	0.0224947	5.86474	2.36837	0.0180202	0.990387	-4.7084
ARSE	0.00451712	4.84579	2.36731	0.0180718	0.990387	-4.7109
VWA3B	0.0142766	5.40426	2.36699	0.0180875	0.990387	-4.71166
LOC100132893	0.0148336	5.42955	2.36697	0.018088	0.990387	-4.71168
LOC100129038	-0.0193288	5.34162	-2.36688	0.0180928	0.990387	-4.71192
MLLT6	-0.0181491	10.2138	-2.36663	0.018105	0.990387	-4.7125
HSDL1	0.0183026	5.70487	2.36635	0.0181186	0.990387	-4.71316
FLJ21511	-0.00543322	4.89081	-2.3663	0.0181207	0.990387	-4.71326
HS.59368	-0.0267554	6.12406	-2.3651	0.0181792	0.990387	-4.71608
SYNPR	0.00633317	4.91935	2.36469	0.0181994	0.990387	-4.71705
LOC728069	0.0200442	10.0398	2.36464	0.0182018	0.990387	-4.71716
C14ORF173	-0.0157482	7.78527	-2.3645	0.0182085	0.990387	-4.71749
FJX1	-0.0159247	5.55207	-2.36437	0.0182153	0.990387	-4.71781
HYDIN	-0.00409429	5.43866	-2.36427	0.0182199	0.990387	-4.71803
LOC653894	0.01307	5.2427	2.36178	0.0183424	0.990387	-4.72389
FLJ20850	0.0245673	6.20474	2.36105	0.0183781	0.990387	-4.72559
HS.572928	-0.0082177	5.01722	-2.36073	0.0183939	0.990387	-4.72634
LOC642838	0.0255785	6.28364	2.35964	0.0184479	0.990387	-4.7289
EML1	-0.0050392	5.02589	-2.35887	0.0184858	0.990387	-4.73069
RPGRIP1	0.040733	7.70615	2.35819	0.0185196	0.990387	-4.73229
LOC646282	0.0079257	5.18264	2.35793	0.0185326	0.990387	-4.7329
RCC2	-0.0148325	10.1797	-2.35657	0.0186002	0.990387	-4.73608
VTRNA1-2	-0.00964743	5.10281	-2.35389	0.0187345	0.990387	-4.74236
BMS1	-0.0102154	7.18829	-2.35337	0.0187604	0.990387	-4.74357
LOC100128888	0.0268365	7.17158	2.35223	0.018818	0.990387	-4.74625
LOC646033	0.0138099	5.24466	2.35162	0.0188488	0.990387	-4.74768
RAC3	0.0140888	5.42979	2.35095	0.0188825	0.990387	-4.74924
RNF111	0.0156671	5.612	2.35026	0.0189173	0.990387	-4.75084
CLCN7	-0.0171187	11.4456	-2.35015	0.0189227	0.990387	-4.75109
SSTR4	0.00607322	4.90977	2.34998	0.0189316	0.990387	-4.7515
ORAI2	0.0305466	6.38579	2.34947	0.0189574	0.990387	-4.75269
HS.352549	-0.0215568	6.7762	-2.34919	0.0189717	0.990387	-4.75335
LGR5	-0.0144138	5.3757	-2.34918	0.0189719	0.990387	-4.75336
NTF4	-0.0106906	5.135	-2.349	0.018981	0.990387	-4.75378
SLC45A4	0.0282035	8.51328	2.34818	0.0190227	0.990387	-4.75569
HS.540264	-0.0246135	5.95651	-2.34791	0.0190365	0.990387	-4.75632
LOC649162	-0.0121366	5.22061	-2.34731	0.019067	0.990387	-4.75772
LOC349114	0.0157311	5.7581	2.34569	0.0191499	0.990387	-4.76151
WHSC1	-0.00642067	5.34015	-2.34532	0.0191687	0.990387	-4.76237
THAP5	-0.0134634	5.44954	-2.34447	0.0192125	0.990387	-4.76436
ZBTB5	-0.0208377	6.86052	-2.34374	0.0192495	0.990387	-4.76603
BMPER	-0.00480144	4.93007	-2.34203	0.0193379	0.990387	-4.77003
DCLK2	0.0102056	5.08812	2.34086	0.019398	0.990387	-4.77274
VPS8	0.0179343	8.1626	2.34075	0.0194039	0.990387	-4.773
REG1A	-0.0149214	5.36181	-2.34073	0.0194048	0.990387	-4.77304
MAD2L1	0.0165579	5.89203	2.33987	0.0194494	0.990387	-4.77504
NADK	0.0215544	10.02	2.33921	0.0194834	0.990387	-4.77657
PIK3C2B	-0.0255286	7.38842	-2.33811	0.019541	0.990387	-4.77915
FKBP10	0.0142061	5.28054	2.33805	0.0195441	0.990387	-4.77928
LOC606724	-0.0133008	8.62881	-2.33776	0.019559	0.990387	-4.77995
LOC550112	-0.0191957	5.73387	-2.33766	0.0195642	0.990387	-4.78018
LOC653362	-0.0196857	5.78006	-2.3373	0.019583	0.990387	-4.78101
LOC648775	-0.0141691	5.26183	-2.33712	0.0195927	0.990387	-4.78145
TTTY7	-0.0106643	5.34899	-2.33701	0.0195981	0.990387	-4.78169
NUB1	-0.0132773	7.76571	-2.33641	0.0196297	0.990387	-4.78309
LOC653165	-0.0154868	5.37593	-2.3364	0.0196301	0.990387	-4.78311
ACRBP	0.0289912	9.73671	2.33607	0.0196473	0.990387	-4.78387
LOC644043	-0.0252095	5.92175	-2.33502	0.019702	0.990387	-4.7863
LOC100131031	-0.0136398	5.49477	-2.33431	0.0197394	0.990387	-4.78795
ICK	-0.00908373	5.95674	-2.33418	0.0197463	0.990387	-4.78825
EDA	-0.00488769	5.11431	-2.33414	0.0197485	0.990387	-4.78835
LOC643123	-0.0112651	5.18132	-2.33408	0.0197517	0.990387	-4.78849
LOC283157	-0.0159306	5.50134	-2.33368	0.0197727	0.990387	-4.78942
HNRPH3	0.0196055	7.88917	2.33341	0.019787	0.990387	-4.79005
CAMTA1	-0.0253036	5.88421	-2.33292	0.0198125	0.990387	-4.79117
SNORD59A	0.0115506	5.22002	2.33123	0.0199017	0.990387	-4.79509
SEC14L2	-0.00696041	4.93425	-2.33123	0.0199019	0.990387	-4.79509
CLIC2	0.0118855	5.2886	2.33121	0.0199029	0.990387	-4.79514
TULP4	-0.0127519	5.7372	-2.33067	0.0199315	0.990387	-4.79639
MYL9	0.042268	6.66	2.33049	0.0199408	0.990387	-4.7968
CMA1	0.016209	5.55299	2.33015	0.0199593	0.990387	-4.7976
LOC642537	-0.0149972	5.33118	-2.32939	0.0199992	0.990387	-4.79935
HS.526528	-0.0191452	5.59014	-2.32882	0.0200296	0.990387	-4.80067
LOC645277	-0.0102109	5.14015	-2.32845	0.0200491	0.990387	-4.80152
HS.96907	-0.0292433	6.09082	-2.32821	0.020062	0.990387	-4.80208
ANKRD34B	0.0157333	5.05285	2.32746	0.0201023	0.990387	-4.80383
LOC100127974	-0.0193744	5.71799	-2.32734	0.0201085	0.990387	-4.80409
CERKL	-0.008929	5.34408	-2.32733	0.0201089	0.990387	-4.80411
C14ORF142	0.024646	7.06441	2.32731	0.0201103	0.990387	-4.80417
DUSP15	0.00950502	5.48494	2.32718	0.0201173	0.990387	-4.80447
FLJ45079	-0.0175553	5.55237	-2.32701	0.0201262	0.990387	-4.80486
LOC152118	-0.0186504	5.52975	-2.32587	0.0201871	0.990387	-4.80749
MARCH4	0.00437289	4.84139	2.32442	0.0202647	0.990387	-4.81083
NUDT16L1	0.0156899	8.88972	2.32425	0.0202739	0.990387	-4.81123
RLBP1L1	-0.00751282	4.98117	-2.32406	0.0202843	0.990387	-4.81168
NEU1	0.0145517	8.55197	2.32295	0.0203441	0.990387	-4.81424
HS.497235	-0.0294633	6.4169	-2.32112	0.0204427	0.990387	-4.81845
LOC644843	-0.0149761	5.3277	-2.31999	0.0205039	0.990387	-4.82105
PBLD	0.00710806	5.32219	2.31947	0.0205323	0.990387	-4.82226
OR1D4	-0.0117075	5.56033	-2.31938	0.0205371	0.990387	-4.82246
TTLL7	0.0077291	5.00305	2.31851	0.0205846	0.990387	-4.82447
ATP5G3	0.0111304	5.24873	2.31502	0.0207756	0.990387	-4.83251
PCP4	-0.00511121	4.89244	-2.31497	0.020778	0.990387	-4.83261
LOC646037	-0.0131856	5.29948	-2.31355	0.0208563	0.990387	-4.83588
LOC124216	-0.0207077	5.70111	-2.31344	0.0208621	0.990387	-4.83613
GGH	0.0192263	6.45075	2.31329	0.0208709	0.990387	-4.83649
LOC648993	0.0157407	5.37998	2.31315	0.0208787	0.990387	-4.83681
C17ORF62	0.0132392	10.8964	2.31263	0.0209069	0.990387	-4.83799
LOC400456	-0.00890348	5.36097	-2.3121	0.0209362	0.990387	-4.83921
POLE3	-0.0125692	10.9483	-2.31193	0.020946	0.990387	-4.83962
LOC653199	-0.0100765	5.48646	-2.31131	0.0209803	0.990387	-4.84104
LOC647169	-0.0115451	5.35872	-2.31122	0.0209853	0.990387	-4.84124
LOC401525	-0.0194555	5.67945	-2.31114	0.0209897	0.990387	-4.84143
HS.130562	-0.0183575	5.50375	-2.31023	0.02104	0.990387	-4.84351
SNORD114-29	-0.0106603	5.11428	-2.3092	0.0210975	0.990387	-4.84588
FAM82A2	-0.0140353	9.45779	-2.30779	0.021176	0.990387	-4.84911
LOC729501	-0.0115789	5.17996	-2.30728	0.0212044	0.990387	-4.85028
HS.573492	-0.0136857	5.34056	-2.30682	0.0212301	0.990387	-4.85133
TEP1	-0.0157939	5.47724	-2.30617	0.0212664	0.990387	-4.85282
SNORD35B	-0.0193826	7.1181	-2.30614	0.0212682	0.990387	-4.85289
HS.551253	0.024894	6.16266	2.30561	0.0212976	0.990387	-4.85409
ZNF689	-0.0145954	9.63083	-2.30431	0.021371	0.990387	-4.85708
LOC648329	-0.0160896	5.45117	-2.30334	0.0214258	0.990387	-4.85931
RASSF10	-0.0128491	5.20382	-2.30301	0.0214444	0.990387	-4.86006
HS.574636	-0.0225121	5.64004	-2.30261	0.021467	0.990387	-4.86098
KIAA2018	-0.0164775	5.46867	-2.30258	0.0214683	0.990387	-4.86103
HS.552045	-0.0184814	5.46864	-2.30238	0.0214796	0.990387	-4.86149
HS.565629	-0.0215742	5.87613	-2.30232	0.0214834	0.990387	-4.86164
DDAH2	0.0277162	6.89669	2.30198	0.0215025	0.990387	-4.86241
EHD4	-0.0198188	8.70597	-2.3016	0.021524	0.990387	-4.86328
LOC649346	0.00935924	5.34747	2.30121	0.0215461	0.990387	-4.86418
LOC727951	-0.00998895	5.15219	-2.30115	0.0215496	0.990387	-4.86432
HS.573541	0.0209388	6.15933	2.30088	0.0215648	0.990387	-4.86493
C3ORF59	-0.0285344	6.26026	-2.30069	0.0215754	0.990387	-4.86536
CALCB	-0.0103255	5.08012	-2.30068	0.0215762	0.990387	-4.86539
LOC387826	-0.0204521	5.84316	-2.29975	0.0216289	0.990387	-4.86751
OR51A7	0.00724336	4.98297	2.29961	0.0216368	0.990387	-4.86783
HAO2	-0.00900847	5.24659	-2.2996	0.0216375	0.990387	-4.86785
LOC731969	-0.0202019	5.58832	-2.29875	0.0216858	0.990387	-4.86979
OTOP1	0.0068821	4.96965	2.29771	0.0217449	0.990387	-4.87216
MIR383	-0.00918432	5.04803	-2.29721	0.0217738	0.990387	-4.87331
OSBPL8	0.0280323	9.24927	2.29713	0.0217781	0.990387	-4.87348
LOC402282	-0.0157067	5.38775	-2.29705	0.021783	0.990387	-4.87368
ADSS	-0.0150547	9.34713	-2.29668	0.021804	0.990387	-4.87451
LOC648213	-0.0194389	5.56456	-2.2964	0.0218199	0.990387	-4.87515
LOC647435	-0.012195	5.2296	-2.29565	0.0218631	0.990387	-4.87687
LOC100133539	0.0112628	5.282	2.29533	0.0218814	0.990387	-4.87759
SNORA6	0.0266171	6.75938	2.29393	0.0219619	0.990387	-4.88078
LOC650147	-0.0142508	5.44675	-2.29199	0.0220741	0.990387	-4.8852
LOC100134269	-0.0104873	5.17927	-2.29186	0.0220815	0.990387	-4.8855
TMEM151A	-0.00652159	5.12332	-2.29155	0.0220999	0.990387	-4.88622
LOC389901	-0.0249172	6.50454	-2.29091	0.0221367	0.990387	-4.88766
PCP2	0.0106442	5.16804	2.29085	0.0221405	0.990387	-4.88781
MIR767	-0.0105264	5.07594	-2.29083	0.0221417	0.990387	-4.88786
ZNF100	-0.0109209	5.3821	-2.2906	0.0221547	0.990387	-4.88837
LOC643286	-0.0164417	5.3418	-2.29057	0.0221566	0.990387	-4.88844
LOC644246	-0.0204732	5.60694	-2.29018	0.022179	0.990387	-4.88932
LOC100133506	-0.00956074	5.08494	-2.28907	0.0222441	0.990387	-4.89186
LOC440836	-0.0221783	5.85171	-2.28679	0.0223768	0.990387	-4.89703
CHN1	-0.0109277	5.17777	-2.28634	0.0224034	0.990387	-4.89806
LOC360030	0.00784342	5.2201	2.28627	0.0224075	0.990387	-4.89822
ATXN7L3	0.0123551	9.47758	2.28626	0.0224082	0.990387	-4.89825
LOC729319	-0.00981032	5.06483	-2.28514	0.0224739	0.990387	-4.90079
MDH1B	-0.0174035	5.47182	-2.28489	0.0224888	0.990387	-4.90136
LOC131055	0.0126811	5.30316	2.28472	0.0224984	0.990387	-4.90173
OR4C3	-0.00887412	5.30954	-2.28438	0.0225185	0.990387	-4.90251
ZSCAN2	0.00747228	5.85315	2.28352	0.0225691	0.990387	-4.90446
LOC646817	-0.0238966	6.24429	-2.28343	0.0225746	0.990387	-4.90466
LRMP	0.0191488	10.4397	2.28326	0.0225848	0.990387	-4.90506
TSTD1	0.0154884	7.8858	2.28265	0.0226204	0.990387	-4.90643
LOC100133090	-0.00926169	5.07354	-2.28109	0.0227132	0.990387	-4.90998
ZDHHC18	0.0212367	10.6383	2.28051	0.0227475	0.990387	-4.91128
GGTLC2	0.0123824	5.1179	2.2799	0.0227838	0.990387	-4.91267
OR1Q1	-0.0128283	5.25662	-2.27966	0.0227984	0.990387	-4.91322
LOC650346	-0.0215723	5.8954	-2.27908	0.0228329	0.990387	-4.91453
TMEM194	-0.0225164	6.98878	-2.27704	0.0229545	0.990387	-4.91914
N4BP2L2	0.0126339	6.72896	2.27413	0.0231297	0.990387	-4.92573
MIR544	-0.0098283	5.08636	-2.27274	0.0232135	0.990387	-4.92886
LOC100130440	0.00889769	5.05775	2.27241	0.0232337	0.990387	-4.92962
PHC2	0.0126103	6.63593	2.27211	0.0232514	0.990387	-4.93028
TMEM204	0.029036	8.38416	2.27192	0.023263	0.990387	-4.93071
HS.569304	-0.0197485	5.64903	-2.27133	0.0232991	0.990387	-4.93206
DDX42	-0.00904046	7.51383	-2.27082	0.0233299	0.990387	-4.9332
LOC100131706	0.00929911	5.05314	2.27053	0.0233474	0.990387	-4.93385
CAMK2G	0.0169702	8.99172	2.27004	0.0233772	0.990387	-4.93496
LOC440731	0.0267755	8.49447	2.27004	0.0233772	0.990387	-4.93496
FCHO2	0.0446498	7.02472	2.26852	0.0234698	0.990387	-4.93838
LOC645363	-0.0141869	5.21781	-2.26839	0.023478	0.990387	-4.93869
ZNF2	-0.0116406	6.42107	-2.26783	0.023512	0.990387	-4.93994
RGS4	-0.0136147	5.33744	-2.26706	0.023559	0.990387	-4.94167
HS.537217	-0.0181129	5.57142	-2.26651	0.0235928	0.990387	-4.94291
LOC645162	-0.0105783	5.31232	-2.26522	0.0236722	0.990387	-4.94582
RPS19BP1	0.01959	7.85597	2.26394	0.0237509	0.990387	-4.94869
LOC653610	0.0315935	7.29101	2.26368	0.0237672	0.990387	-4.94929
FOXD4L5	-0.0108064	5.21615	-2.2631	0.0238027	0.990387	-4.95058
FLJ32682	-0.0116065	5.19387	-2.26253	0.0238381	0.990387	-4.95187
C6ORF107	-0.0167359	5.37556	-2.26239	0.0238468	0.990387	-4.95218
LOC650407	-0.0180316	5.49289	-2.26094	0.0239366	0.990387	-4.95544
LOC100128140	0.0116013	5.20569	2.26091	0.0239386	0.990387	-4.95551
SLC35F1	-0.0209468	5.85217	-2.26073	0.02395	0.990387	-4.95592
FAM108A1	-0.0107444	5.30477	-2.2602	0.0239831	0.990387	-4.95712
PLA2G6	0.0127408	5.8157	2.25987	0.0240031	0.990387	-4.95784
LOC649596	0.0115333	5.14385	2.25984	0.0240052	0.990387	-4.95792
GOLGA2	0.0172203	7.27078	2.25973	0.0240121	0.990387	-4.95816
LZTFL1	0.0195865	5.87203	2.25832	0.0240997	0.990387	-4.96132
FCGR2B	0.0262235	7.48884	2.258	0.0241197	0.990387	-4.96203
IQSEC1	0.0148357	9.81473	2.25789	0.0241267	0.990387	-4.96228
ZNF408	0.0203837	7.805	2.2577	0.0241388	0.990387	-4.96272
KRTAP10-7	-0.00601117	4.92331	-2.25747	0.0241532	0.990387	-4.96323
MGC42367	0.0411733	7.10509	2.25717	0.0241719	0.990387	-4.96391
HS.6729	-0.0201836	6.09828	-2.25682	0.0241942	0.990387	-4.9647
C17ORF39	0.0204061	7.75641	2.25652	0.0242128	0.990387	-4.96537
LOC100133118	0.0103282	5.42445	2.2558	0.0242581	0.990387	-4.96699
LOC643950	-0.0155056	5.41982	-2.25569	0.0242646	0.990387	-4.96722
CCL3	-0.0254806	6.15807	-2.25536	0.0242859	0.990387	-4.96797
LOC642380	-0.0119585	5.3269	-2.2553	0.0242891	0.990387	-4.96809
SNHG3	-0.0161396	5.48218	-2.25497	0.0243104	0.990387	-4.96885
ESP33	0.00572035	5.17574	2.2548	0.0243208	0.990387	-4.96922
LOC729758	-0.0130546	5.26204	-2.25475	0.0243237	0.990387	-4.96932
HIST1H4H	0.0488785	7.2766	2.25327	0.0244172	0.990387	-4.97264
ITGB6	0.00443869	4.85068	2.25323	0.02442	0.990387	-4.97274
PSMC3IP	-0.00729567	5.38518	-2.25321	0.0244213	0.990387	-4.97279
LOC642974	-0.0149714	5.37919	-2.25289	0.0244413	0.990387	-4.97349
SYT1	-0.0053413	4.90768	-2.25279	0.0244477	0.990387	-4.97372
WDR87	-0.0132291	5.51578	-2.25265	0.0244565	0.990387	-4.97403
LOC400129	0.00632068	5.11239	2.25252	0.024465	0.990387	-4.97433
KIAA0895	0.0115805	5.2565	2.25214	0.0244888	0.990387	-4.97517
TDGF1	-0.00966878	5.29478	-2.25113	0.0245531	0.990387	-4.97744
HS.300262	-0.0149916	5.36631	-2.25088	0.0245689	0.990387	-4.978
OR8D1	0.00963538	5.08916	2.24951	0.024656	0.990387	-4.98106
KIAA0888	-0.0124756	5.51606	-2.24903	0.0246866	0.990387	-4.98213
NUDC	-0.0168843	10.4557	-2.249	0.0246888	0.990387	-4.98221
HS.542803	-0.0226922	6.05565	-2.24885	0.0246982	0.990387	-4.98254
CMAH	-0.0207333	6.72127	-2.24803	0.0247504	0.990387	-4.98436
LEFTY1	0.0203518	5.71363	2.24769	0.0247724	0.990387	-4.98513
MTHFS	0.0227007	9.37685	2.24767	0.0247738	0.990387	-4.98518
HS.436448	-0.0166782	5.51951	-2.24766	0.0247743	0.990387	-4.9852
PHYHD1	0.00790653	5.02473	2.24735	0.024794	0.990387	-4.98589
LOC100129665	0.00761354	5.13676	2.24582	0.0248924	0.990387	-4.98931
C16ORF30	0.0319381	8.47336	2.24576	0.0248961	0.990387	-4.98944
LOC644989	-0.0151883	5.38553	-2.24541	0.0249188	0.990387	-4.99022
LOC729866	0.00772222	5.02878	2.24529	0.0249261	0.990387	-4.99048
TTC17	-0.0171037	8.41842	-2.24527	0.0249278	0.990387	-4.99054
HS.145394	0.0129255	5.31108	2.24521	0.0249314	0.990387	-4.99066
MIR548N	-0.00903001	5.07354	-2.24415	0.0249995	0.990387	-4.99302
FMNL3	-0.0105136	5.63669	-2.24328	0.0250556	0.990387	-4.99496
COPE	0.00962757	10.8975	2.2431	0.0250678	0.990387	-4.99538
HS.46555	-0.015395	5.46856	-2.2429	0.0250801	0.990387	-4.9958
PDZRN4	-0.0120203	5.38973	-2.24289	0.0250812	0.990387	-4.99584
C3ORF19	-0.00940007	9.925	-2.24265	0.0250966	0.990387	-4.99637
ZNF525	-0.0235124	6.33236	-2.24223	0.0251236	0.990387	-4.9973
HS.557039	-0.0147751	5.39442	-2.24164	0.025162	0.990387	-4.99862
LOC651886	-0.0192235	5.72589	-2.24054	0.0252333	0.990387	-5.00106
LOC441554	-0.0168835	5.53039	-2.24035	0.0252461	0.990387	-5.0015
LOC440105	-0.0102177	5.17765	-2.23987	0.0252772	0.990387	-5.00256
LOC203510	0.0161513	5.47117	2.23931	0.0253134	0.990387	-5.0038
RNU6-15	0.015759	10.7186	2.23759	0.0254262	0.990387	-5.00764
OR51G1	-0.0128784	5.24229	-2.23746	0.0254346	0.990387	-5.00793
LOC729397	-0.0142297	5.51983	-2.23741	0.0254381	0.990387	-5.00805
CCDC76	0.0252071	7.01133	2.23707	0.0254601	0.990387	-5.00879
OR7E91P	0.00674357	5.05764	2.23705	0.0254613	0.990387	-5.00883
MIR577	0.0183853	5.71055	2.23685	0.0254744	0.990387	-5.00928
CNPY3	0.0162696	9.73508	2.23579	0.0255442	0.990387	-5.01164
HS.147562	-0.025152	6.23825	-2.23525	0.0255793	0.990387	-5.01283
FLJ46552	0.0260757	7.57797	2.23522	0.0255815	0.990387	-5.0129
HS.566225	-0.0220498	5.65264	-2.23426	0.0256444	0.990387	-5.01502
ZNF285B	-0.00808489	5.25126	-2.23422	0.0256474	0.990387	-5.01512
CASC3	0.0154205	10.2629	2.23348	0.025696	0.990387	-5.01676
CCDC73	-0.0189048	5.48429	-2.23324	0.0257118	0.990387	-5.01729
LOC100132314	0.011146	5.14093	2.23322	0.0257137	0.990387	-5.01735
SNORD27	-0.0187111	5.43793	-2.23167	0.025816	0.990387	-5.02078
SCARNA15	-0.0119046	5.28028	-2.23162	0.0258195	0.990387	-5.0209
MIST	-0.00741329	5.00481	-2.23037	0.0259022	0.990387	-5.02366
LOC339524	-0.0198768	5.63984	-2.22967	0.0259489	0.990387	-5.02521
MGST3	-0.0200776	10.453	-2.22961	0.0259528	0.990387	-5.02534
HS.269011	-0.0291196	5.92521	-2.22937	0.0259693	0.990387	-5.02589
RGSL2	-0.0130781	5.3345	-2.22905	0.0259903	0.990387	-5.02659
HS.551538	-0.0195072	7.94885	-2.22899	0.0259941	0.990387	-5.02671
PAN2	-0.0178256	8.50406	-2.22843	0.0260317	0.990387	-5.02796
LOC642587	0.0118827	5.18834	2.22772	0.0260789	0.990387	-5.02953
LOC649527	-0.00936859	5.26801	-2.22711	0.0261201	0.990387	-5.03089
LOC100128130	-0.0151164	5.46368	-2.22653	0.0261587	0.990387	-5.03216
LOC653203	-0.00603795	5.24671	-2.2263	0.0261746	0.990387	-5.03268
RAB27A	0.0107805	7.12955	2.22585	0.0262044	0.990387	-5.03367
SLC33A1	-0.0194909	7.32377	-2.22576	0.0262108	0.990387	-5.03388
LOC286456	0.0102084	5.3092	2.22503	0.0262598	0.990387	-5.03549
MMP28	0.0144735	5.62908	2.22438	0.0263032	0.990387	-5.03691
SEC15L2	-0.00818008	5.36791	-2.22428	0.0263104	0.990387	-5.03715
AADACL3	-0.0121132	5.232	-2.22376	0.0263451	0.990387	-5.03829
OR4L1	-0.0122055	5.50269	-2.22372	0.0263483	0.990387	-5.03839
TMEM97	-0.0152641	7.63085	-2.22353	0.0263606	0.990387	-5.03879
JPH4	0.0118935	5.31448	2.22284	0.0264078	0.990387	-5.04034
C7ORF53	0.0413062	7.15431	2.22268	0.0264181	0.990387	-5.04067
HS.583022	-0.0172827	5.47896	-2.22233	0.0264421	0.990387	-5.04146
HISPPD1	0.00540811	4.90483	2.22214	0.026455	0.990387	-5.04188
LOC100132960	0.0296207	7.53394	2.22169	0.0264852	0.990387	-5.04286
PIGN	-0.0123563	6.49016	-2.22123	0.0265169	0.990387	-5.04389
HS.529743	0.0220465	6.20522	2.22089	0.0265394	0.990387	-5.04462
SLC20A1	-0.0146206	11.0024	-2.22073	0.0265502	0.990387	-5.04497
GINS1	-0.0207963	5.74522	-2.21968	0.0266221	0.990387	-5.0473
XDH	-0.0164625	5.29464	-2.21953	0.0266325	0.990387	-5.04764
PPM1D	0.0224363	8.25749	2.21948	0.0266353	0.990387	-5.04773
STXBP3	0.0283447	8.27406	2.21857	0.0266979	0.990387	-5.04976
FAM131C	-0.00971988	5.37011	-2.2182	0.0267228	0.990387	-5.05056
SLC36A4	0.0239986	7.84456	2.21644	0.0268434	0.990387	-5.05444
MYOM2	-0.113183	8.22603	-2.21582	0.026886	0.990387	-5.05581
LOC652542	-0.0122103	5.28931	-2.21548	0.0269094	0.990387	-5.05656
KHK	-0.00935147	5.58099	-2.21529	0.0269223	0.990387	-5.05697
LOC730011	-0.00934851	5.1016	-2.21407	0.0270066	0.990387	-5.05967
C3ORF47	0.00990021	5.19301	2.21308	0.0270751	0.990387	-5.06185
LOC648054	0.00966414	5.141	2.21303	0.0270785	0.990387	-5.06196
AMBN	-0.00675386	5.25507	-2.21206	0.0271453	0.990387	-5.06408
CAMKV	0.0129534	5.09614	2.21188	0.0271577	0.990387	-5.06447
HS.572246	-0.0294818	6.05015	-2.21178	0.0271652	0.990387	-5.06471
LOC389662	0.00737779	5.09941	2.21099	0.0272197	0.990387	-5.06644
KCTD19	-0.0103221	5.16754	-2.21091	0.0272249	0.990387	-5.0666
HS.303060	-0.0203349	5.76773	-2.21057	0.0272485	0.990387	-5.06735
ING3	0.0103094	6.4724	2.21041	0.0272602	0.990387	-5.06772
SREBF1	0.0130198	6.50096	2.21018	0.0272761	0.990387	-5.06822
LOC647591	-0.0147362	5.4315	-2.20966	0.0273117	0.990387	-5.06935
PMS2L3	0.0214817	6.8195	2.20954	0.0273207	0.990387	-5.06963
ZNF213	0.0245179	7.83722	2.20906	0.027354	0.990387	-5.07068
REP15	-0.022314	5.5059	-2.20845	0.0273964	0.990387	-5.07201
PCIF1	0.0232535	7.32249	2.20844	0.0273974	0.990387	-5.07204
DLGAP3	-0.0107595	5.26672	-2.20838	0.027401	0.990387	-5.07216
LOC728086	0.0198854	6.05232	2.20819	0.0274148	0.990387	-5.07259
ANKRD23	0.0145834	6.21887	2.20787	0.0274367	0.990387	-5.07328
FLVCR1	-0.0311756	6.44472	-2.20752	0.0274615	0.990387	-5.07405
ZNRF3	-0.0132684	5.38878	-2.20717	0.0274858	0.990387	-5.07481
LPPR2	0.0246459	9.33288	2.20601	0.027567	0.990387	-5.07736
HS.580515	-0.0217726	6.00039	-2.20587	0.0275769	0.990387	-5.07766
HS.572030	-0.0149251	5.53395	-2.20574	0.027586	0.990387	-5.07795
C16ORF74	0.0176004	5.58634	2.20539	0.027611	0.990387	-5.07873
LOC392467	-0.0125206	5.26084	-2.20466	0.0276621	0.990387	-5.08032
YIF1B	0.0125721	8.7456	2.20453	0.0276714	0.990387	-5.08061
TMEM16D	-0.0110806	5.19094	-2.20227	0.0278306	0.990387	-5.08555
LOC388210	0.0123483	5.26266	2.20227	0.0278308	0.990387	-5.08555
LOC646012	-0.0159703	5.98233	-2.20205	0.0278467	0.990387	-5.08605
ZNF407	-0.00811433	6.28398	-2.20178	0.0278658	0.990387	-5.08664
EXD1	-0.0117201	5.24074	-2.20081	0.0279341	0.990387	-5.08874
LOC645652	-0.0171618	5.6179	-2.20059	0.0279504	0.990387	-5.08924
FLJ37453	0.0246263	6.36636	2.19996	0.027995	0.990387	-5.09062
LOC100132255	0.00897807	5.12618	2.19988	0.0280003	0.990387	-5.09078
LOC100129273	0.0110172	5.24804	2.19969	0.0280144	0.990387	-5.09121
SRRM1	-0.0124076	10.7315	-2.19963	0.0280185	0.990387	-5.09134
PRRT3	-0.0241316	6.60743	-2.19951	0.0280266	0.990387	-5.09159
UBE2J2	-0.00977515	6.17406	-2.19942	0.0280334	0.990387	-5.0918
WDR46	-0.0167089	8.01323	-2.19939	0.0280351	0.990387	-5.09185
OR4D2	-0.0126922	5.45457	-2.19894	0.0280678	0.990387	-5.09285
MBTPS2	-0.0149821	5.47724	-2.19886	0.0280729	0.990387	-5.09301
SLC5A1	0.0152997	5.55079	2.19872	0.0280834	0.990387	-5.09333
LOC650634	-0.0138747	5.35739	-2.19837	0.0281081	0.990387	-5.09408
KIAA0527	-0.0103626	5.34154	-2.19827	0.0281151	0.990387	-5.0943
LOC730284	0.0254327	10.1585	2.19817	0.0281225	0.990387	-5.09453
ARL6	-0.00435565	5.01273	-2.19707	0.028201	0.990387	-5.09692
IER3IP1	0.0200555	7.62088	2.19631	0.0282559	0.990387	-5.0986
LOC100134235	0.0103128	5.226	2.19538	0.0283223	0.990387	-5.10061
HS.563783	-0.0204488	5.76941	-2.19474	0.0283686	0.990387	-5.10202
SNORD19B	-0.0144483	5.22457	-2.1946	0.0283786	0.990387	-5.10232
LOC652204	0.0177292	5.80135	2.19442	0.0283913	0.990387	-5.10271
LOC729446	-0.00959753	7.0491	-2.19436	0.0283954	0.990387	-5.10283
FBXL22	-0.0130255	5.24704	-2.19428	0.0284016	0.990387	-5.10302
HOMER3	0.0262741	6.33587	2.19318	0.0284809	0.990387	-5.10542
SLCO2B1	-0.010979	5.51587	-2.19183	0.0285781	0.990387	-5.10835
WDR22	-0.0119983	9.15869	-2.19146	0.0286055	0.990387	-5.10917
LOC643943	-0.0134744	5.23951	-2.19123	0.0286216	0.990387	-5.10966
NRG1	-0.0101693	5.36812	-2.19109	0.028632	0.990387	-5.10997
LOC642458	0.00767018	5.09802	2.19069	0.0286613	0.990387	-5.11085
RNF19B	0.0242475	9.21017	2.19059	0.028668	0.990387	-5.11105
SS18	-0.00854013	7.00586	-2.19051	0.0286744	0.990387	-5.11124
F9	-0.0142016	5.42268	-2.18973	0.0287311	0.990387	-5.11294
LOC729643	-0.0102619	5.18115	-2.18873	0.0288033	0.990387	-5.11509
MIR769	-0.0102615	5.14148	-2.18841	0.0288271	0.990387	-5.1158
HS.576771	-0.0152294	5.41591	-2.18779	0.028872	0.990387	-5.11714
LOC651062	-0.0111232	5.26434	-2.1877	0.0288786	0.990387	-5.11734
KIAA0319	0.0207238	5.3822	2.18766	0.0288819	0.990387	-5.11744
ATP1B2	0.0181477	5.58844	2.18745	0.028897	0.990387	-5.11788
LOC727950	-0.0103428	5.17028	-2.18698	0.0289314	0.990387	-5.11891
HS.554298	-0.028566	5.94137	-2.18667	0.0289543	0.990387	-5.11959
ATP8B2	-0.0118999	7.03846	-2.18633	0.0289792	0.990387	-5.12033
LOC100130098	-0.0088018	5.09271	-2.186	0.0290029	0.990387	-5.12103
HS.282800	0.0234756	7.9259	2.18595	0.0290072	0.990387	-5.12116
C2ORF60	-0.00799533	5.01002	-2.18484	0.0290888	0.990387	-5.12357
NKD2	0.0152062	5.09719	2.18445	0.0291168	0.990387	-5.1244
MUC5B	0.00886182	5.10388	2.18346	0.0291898	0.990387	-5.12655
SPATA1	0.00486488	4.89185	2.18275	0.0292427	0.990387	-5.1281
MIR889	0.0127392	5.37045	2.18274	0.0292432	0.990387	-5.12812
C22ORF43	-0.0162812	5.49519	-2.1824	0.0292683	0.990387	-5.12886
HS.542805	0.0155477	5.695	2.18204	0.0292952	0.990387	-5.12964
LOC91948	-0.0191345	5.57296	-2.18141	0.0293412	0.990387	-5.13099
SIGLEC1	-0.0174427	4.99925	-2.18083	0.0293848	0.990387	-5.13227
LOC652491	0.0187593	5.69517	2.18077	0.0293888	0.990387	-5.13238
SEC31A	-0.0108272	8.28552	-2.18046	0.0294119	0.990387	-5.13306
SARDH	-0.0140769	5.27786	-2.18013	0.0294369	0.990387	-5.13379
RGS14	0.0202826	7.78016	2.17997	0.0294485	0.990387	-5.13413
C1ORF91	0.0134608	6.22118	2.17919	0.0295068	0.990387	-5.13582
LOC100128647	0.0104916	5.16109	2.17918	0.0295073	0.990387	-5.13584
POGK	-0.0122179	10.4645	-2.17917	0.029508	0.990387	-5.13586
ANGPTL1	-0.00722104	5.07047	-2.1787	0.0295433	0.990387	-5.13688
ICAM4	0.0190201	6.21999	2.17863	0.0295484	0.990387	-5.13703
LOC641721	-0.0107035	5.15378	-2.17832	0.029571	0.990387	-5.13769
HS.571130	0.0235018	6.37554	2.1783	0.0295725	0.990387	-5.13773
LOC643767	-0.0147622	5.37099	-2.17773	0.0296156	0.990387	-5.13898
BTRC	0.00842793	5.30249	2.17764	0.0296218	0.990387	-5.13916
HS.544715	-0.0156464	5.51588	-2.17671	0.0296915	0.990387	-5.14118
PPP1R3D	0.0211419	7.98034	2.17658	0.0297013	0.990387	-5.14146
GOLGA7B	-0.0148865	5.77905	-2.17608	0.0297388	0.990387	-5.14255
APLNR	-0.0121186	5.18092	-2.17593	0.0297502	0.990387	-5.14288
DGKZ	0.00727606	5.3181	2.17548	0.0297838	0.990387	-5.14384
CDH1	-0.028463	5.08404	-2.17517	0.0298068	0.990387	-5.14451
GGCT	0.0133884	7.32527	2.17505	0.0298159	0.990387	-5.14477
GTPBP10	-0.016659	6.01842	-2.17505	0.0298161	0.990387	-5.14477
PISD	0.0214336	10.2514	2.17495	0.0298237	0.990387	-5.14499
PDE8B	0.0131133	5.83938	2.1748	0.0298348	0.990387	-5.14531
TREML2	0.0276404	8.15952	2.17398	0.0298961	0.990387	-5.14708
LOC653286	-0.0110479	5.2635	-2.17283	0.029983	0.990387	-5.14956
C1ORF54	0.0217901	6.60508	2.17249	0.0300088	0.990387	-5.1503
NPTX2	0.0129562	5.35037	2.1719	0.0300533	0.990387	-5.15157
LOC646731	-0.0209352	5.65318	-2.17188	0.030055	0.990387	-5.15162
LOC654191	-0.0263203	7.99551	-2.17187	0.030056	0.990387	-5.15165
LOC100132715	-0.00884613	7.73301	-2.17183	0.0300584	0.990387	-5.15172
LOC646208	0.010851	5.49909	2.17144	0.0300883	0.990387	-5.15257
TXNDC15	-0.0199601	7.13759	-2.17119	0.0301069	0.990387	-5.1531
C3ORF67	0.0122198	5.34415	2.17119	0.0301074	0.990387	-5.15312
GMCL1L	-0.00622474	4.9285	-2.17001	0.0301963	0.990387	-5.15565
LOC138864	0.00755205	5.20579	2.16896	0.0302768	0.990387	-5.15793
GRK6	0.0147764	8.45122	2.1688	0.0302889	0.990387	-5.15827
ACLY	-0.0117949	9.46223	-2.16878	0.0302903	0.990387	-5.15831
LOC440061	-0.0102045	5.37188	-2.16854	0.0303082	0.990387	-5.15882
LOC441771	0.0120972	5.28338	2.16811	0.0303414	0.990387	-5.15976
SLC19A1	0.0229852	8.51523	2.16794	0.0303541	0.990387	-5.16012
IL20RB	0.0161661	5.63035	2.16787	0.0303599	0.990387	-5.16028
LOC643869	0.0101062	5.1083	2.16785	0.030361	0.990387	-5.16031
HS.171171	0.0231783	10.2959	2.16748	0.0303893	0.990387	-5.16111
ZPLD1	-0.0116591	5.16578	-2.16702	0.0304246	0.990387	-5.16211
IGSF22	0.0079152	4.96126	2.16685	0.0304372	0.990387	-5.16246
DCUN1D3	-0.0181562	7.30239	-2.1661	0.0304951	0.990387	-5.16409
LOC647513	0.0142825	5.38882	2.16574	0.0305221	0.990387	-5.16485
NRIP3	0.018647	7.95491	2.16467	0.0306041	0.990387	-5.16715
BUB1	0.0187218	5.20539	2.16425	0.0306365	0.990387	-5.16806
ASB6	0.0133922	6.45512	2.16422	0.0306391	0.990387	-5.16813
LOC649296	-0.0136405	5.37433	-2.16419	0.0306416	0.990387	-5.1682
MANSC1	0.0334476	7.63126	2.16328	0.030711	0.990387	-5.17014
CIRBP	-0.0136384	11.7305	-2.16314	0.0307223	0.990387	-5.17045
MAGEB1	-0.0102185	5.48934	-2.16196	0.0308129	0.990387	-5.17298
HS.149495	-0.0195086	5.66929	-2.1614	0.0308562	0.990387	-5.17418
RP13-360B22.2	0.0181498	5.79585	2.16135	0.0308602	0.990387	-5.17429
LOC652453	-0.0143615	5.29484	-2.16119	0.0308725	0.990387	-5.17464
IL4I1	-0.0113071	5.41194	-2.16088	0.0308968	0.990387	-5.17531
C14ORF183	-0.00659381	4.95354	-2.1608	0.030903	0.990387	-5.17548
HS.308202	-0.0180722	5.59777	-2.16069	0.0309112	0.990387	-5.17571
LOC100132832	-0.00890426	5.11246	-2.1605	0.0309261	0.990387	-5.17612
ZFP62	-0.0111143	5.32226	-2.16042	0.0309326	0.990387	-5.1763
DNAJC11	-0.0107795	5.2428	-2.1602	0.0309494	0.990387	-5.17677
LOC440337	0.0183807	5.81437	2.16017	0.0309516	0.990387	-5.17683
HJURP	0.0111413	5.267	2.15935	0.0310155	0.990387	-5.17859
TAX1BP3	0.0151869	9.15885	2.15912	0.0310337	0.990387	-5.1791
FHDC1	0.0121094	5.21275	2.15889	0.0310513	0.990387	-5.17958
FLJ16369	-0.0137707	5.31707	-2.15824	0.0311019	0.990387	-5.18098
SLC22A20	0.0214256	5.97009	2.15771	0.0311433	0.990387	-5.18212
FAM195A	0.0206045	7.01965	2.15761	0.0311507	0.990387	-5.18232
LOC651397	-0.00811256	5.06745	-2.15761	0.0311509	0.990387	-5.18232
LCTL	0.00921325	5.10692	2.15686	0.0312095	0.990387	-5.18393
KLHL2	0.0329344	8.35897	2.15663	0.0312274	0.990387	-5.18443
BLNK	-0.0252319	6.16998	-2.15568	0.0313019	0.990387	-5.18647
LOC652317	0.0151671	5.44049	2.1546	0.0313867	0.990387	-5.18878
LOC650698	0.019451	5.72315	2.15382	0.0314477	0.990387	-5.19045
HS.145049	-0.0139401	8.759	-2.15252	0.0315502	0.990387	-5.19323
HS.574595	0.0182085	5.72335	2.15155	0.0316264	0.990387	-5.1953
INTS4	-0.0110412	7.17647	-2.15117	0.0316564	0.990387	-5.19611
LOC100132096	0.0233934	5.91101	2.1507	0.0316937	0.990387	-5.19712
HS.538064	0.0170045	5.52073	2.15061	0.0317008	0.990387	-5.19731
LOC645434	0.0196411	6.01387	2.15053	0.0317074	0.990387	-5.19749
ZNF587	-0.00924643	5.35384	-2.15011	0.0317408	0.990387	-5.19839
NVL	-0.01182	6.31332	-2.15008	0.0317428	0.990387	-5.19844
HS.516517	-0.0247768	6.19817	-2.1498	0.0317653	0.990387	-5.19905
C6ORF138	-0.0193492	6.13669	-2.14963	0.0317789	0.990387	-5.19942
HS.547272	-0.0134269	5.33535	-2.14903	0.0318261	0.990387	-5.20069
HS.569340	-0.0163482	5.52438	-2.14871	0.0318518	0.990387	-5.20138
LOC643195	0.0121888	5.23977	2.14802	0.0319065	0.990387	-5.20285
POU2F3	-0.0110323	5.40657	-2.14776	0.0319271	0.990387	-5.2034
RGSL1	-0.0100245	5.15164	-2.14718	0.0319739	0.990387	-5.20465
CPSF1	-0.0239423	8.56637	-2.14694	0.0319928	0.990387	-5.20516
LOC729760	-0.0207777	5.52283	-2.14688	0.0319975	0.990387	-5.20528
NID1	0.0149432	5.56104	2.14686	0.0319989	0.990387	-5.20532
LOC653905	-0.0142904	5.37622	-2.1459	0.0320758	0.990387	-5.20737
PTCH2	-0.00609541	4.93571	-2.14536	0.0321192	0.990387	-5.20853
STAT5B	0.0155224	9.9999	2.14507	0.0321421	0.990387	-5.20914
HPS5	-0.0113092	6.62852	-2.14499	0.032149	0.990387	-5.20933
LOC139587	0.0117807	5.18348	2.14498	0.0321496	0.990387	-5.20934
FLJ21865	0.0214845	7.98701	2.14461	0.0321793	0.990387	-5.21013
LOC100132088	0.0086829	5.11844	2.14449	0.032189	0.990387	-5.21039
LOC100134530	0.0265782	10.4763	2.14439	0.0321965	0.990387	-5.21059
LOC339862	0.00967664	5.14991	2.14402	0.0322265	0.990387	-5.21138
RAB12	-0.00758088	6.77071	-2.14401	0.032227	0.990387	-5.2114
HS.299279	-0.0187267	5.91102	-2.14315	0.0322962	0.990387	-5.21323
PTBP1	-0.0100948	12.229	-2.14292	0.0323152	0.990387	-5.21373
LOC100132763	-0.00933197	5.43076	-2.14291	0.0323161	0.990387	-5.21376
TBX18	-0.0112418	5.71484	-2.1422	0.0323733	0.990387	-5.21527
RAB4B	0.00873986	9.10079	2.14186	0.0324004	0.990387	-5.21599
LOC648834	-0.0173681	5.66616	-2.1418	0.0324054	0.990387	-5.21612
LOC729061	-0.00902486	5.09717	-2.14084	0.032483	0.990387	-5.21816
FAM39E	-0.0169014	11.8264	-2.14041	0.0325175	0.990387	-5.21907
LOC648809	0.00829155	5.05545	2.14024	0.0325312	0.990387	-5.21943
KIAA1967	-0.0106908	6.82084	-2.1399	0.0325587	0.990387	-5.22015
RPL29	0.0213103	6.21501	2.13965	0.032579	0.990387	-5.22069
LOC642859	-0.0105558	5.59245	-2.13906	0.032627	0.990387	-5.22194
LOC645098	0.0146984	5.42376	2.13891	0.0326392	0.990387	-5.22227
MAP3K3	0.014483	8.0203	2.13857	0.0326665	0.990387	-5.22298
HIST1H2AA	0.00777828	5.00832	2.1384	0.0326808	0.990387	-5.22335
HS.563292	-0.0180267	5.87668	-2.13775	0.032733	0.990387	-5.22472
LOC389442	-0.0164338	5.55468	-2.1377	0.0327374	0.990387	-5.22483
LOC100129708	0.0111283	5.21077	2.1377	0.0327375	0.990387	-5.22484
NFIC	0.00857105	6.12679	2.13676	0.0328141	0.990387	-5.22683
MT1P2	0.00444087	4.85741	2.13597	0.0328786	0.990387	-5.22851
HS.539367	0.0157131	7.67698	2.13572	0.0328992	0.990387	-5.22905
LOC644914	0.0200911	13.0914	2.13565	0.0329048	0.990387	-5.22919
HS.445843	-0.0157589	5.53292	-2.13565	0.032905	0.990387	-5.2292
TLR2	0.0379872	6.96435	2.13514	0.032946	0.990387	-5.23026
LOC653303	0.0123667	5.6432	2.13496	0.0329607	0.990387	-5.23064
RABAC1	0.0126229	10.1713	2.13484	0.0329711	0.990387	-5.23091
BRI3	0.0182581	11.5916	2.13458	0.0329924	0.990387	-5.23146
FAM75A7	0.00949574	5.11986	2.13364	0.0330692	0.990387	-5.23345
PDE6D	0.0143459	8.31603	2.13363	0.0330701	0.990387	-5.23347
HS.566484	-0.018769	5.89014	-2.13334	0.0330938	0.990387	-5.23409
LOC654113	0.013863	5.39757	2.13329	0.0330984	0.990387	-5.2342
ZNF589	-0.017506	6.6845	-2.13321	0.0331045	0.990387	-5.23436
MURC	0.00564771	4.92905	2.13317	0.0331078	0.990387	-5.23445
LOC647206	-0.0133865	5.32997	-2.13295	0.0331263	0.990387	-5.23493
LOC100133747	0.0156887	5.46025	2.13289	0.0331311	0.990387	-5.23505
LGALS9C	-0.00682708	4.97757	-2.13287	0.0331328	0.990387	-5.23509
LOC729494	0.0104426	5.10155	2.13216	0.0331906	0.990387	-5.23658
NUP210L	0.00904653	5.04453	2.13201	0.0332035	0.990387	-5.23691
IQUB	-0.0105339	5.21032	-2.13171	0.0332284	0.990387	-5.23755
LOC652436	-0.018178	5.5987	-2.1315	0.0332457	0.990387	-5.238
MIR1278	0.00841564	5.07343	2.13113	0.0332762	0.990387	-5.23878
SKIP	0.0190745	5.89036	2.13107	0.0332808	0.990387	-5.2389
LOC644690	-0.0171442	5.42521	-2.131	0.033287	0.990387	-5.23906
LOC441873	-0.0155023	5.44474	-2.13028	0.0333465	0.990387	-5.24058
FAM80A	0.00731308	4.99329	2.13018	0.0333545	0.990387	-5.24079
SNORA5A	-0.00846121	5.07089	-2.12998	0.0333709	0.990387	-5.24121
EIF2B4	-0.00900793	8.56867	-2.1297	0.0333941	0.990387	-5.2418
STYK1	-0.00878029	5.17687	-2.12954	0.0334073	0.990387	-5.24214
SASH1	-0.0225717	6.11606	-2.12935	0.0334234	0.990387	-5.24255
LOC732387	-0.0128748	5.35357	-2.12933	0.033425	0.990387	-5.24259
LOC645565	-0.0112159	5.23139	-2.1289	0.0334604	0.990387	-5.2435
PPP1R2P3	0.0122205	5.29793	2.12877	0.0334711	0.990387	-5.24377
LOC100134497	0.0104789	5.22393	2.12778	0.033553	0.990387	-5.24586
HS.44984	-0.0202607	5.92939	-2.12603	0.0336994	0.990387	-5.24957
BIRC3	-0.0144088	9.37053	-2.12544	0.0337485	0.990387	-5.25082
CSK	-0.0127351	12.4051	-2.12513	0.0337745	0.990387	-5.25147
LOC644982	-0.010413	5.16501	-2.12495	0.0337896	0.990387	-5.25186
OR2G3	-0.00887074	5.33628	-2.12492	0.0337919	0.990387	-5.25191
RFX1	0.02049	8.74887	2.12467	0.033813	0.990387	-5.25245
SOX30	0.0106306	5.44978	2.12438	0.0338371	0.990387	-5.25305
FUT9	-0.0090366	5.27152	-2.12405	0.0338649	0.990387	-5.25375
POU2F1	0.0222353	7.02875	2.12373	0.0338918	0.990387	-5.25443
LOC100129413	0.00603116	5.10229	2.12371	0.0338932	0.990387	-5.25447
LOC440558	-0.00422373	4.85732	-2.12327	0.0339301	0.990387	-5.2554
LOC652586	-0.0117971	5.20498	-2.12182	0.0340521	0.990387	-5.25846
FHL1	0.026414	7.21967	2.12178	0.0340552	0.990387	-5.25854
LOC652139	-0.0123168	5.19435	-2.1207	0.0341466	0.990387	-5.26082
PIGB	0.0240541	9.16177	2.12011	0.0341963	0.990387	-5.26207
TMEM140	0.0278609	11.2484	2.11971	0.0342303	0.990387	-5.26291
LOC100132491	0.0284676	9.27734	2.11956	0.0342429	0.990387	-5.26323
RFX2	0.0334823	6.23894	2.1188	0.0343073	0.990387	-5.26483
LOC348021	0.0171748	5.63688	2.11844	0.0343378	0.990387	-5.26559
VWA5A	-0.0147145	6.69592	-2.11837	0.0343435	0.990387	-5.26573
IMPA2	0.0212684	11.2008	2.11809	0.0343672	0.990387	-5.26632
OMA1	0.0160603	7.88469	2.11792	0.0343813	0.990387	-5.26667
HS.574347	-0.0168299	5.65186	-2.11767	0.0344033	0.990387	-5.26721
AGA	0.023246	6.66646	2.11762	0.0344072	0.990387	-5.26731
LAS1L	-0.0187657	7.55095	-2.11761	0.0344077	0.990387	-5.26732
NUDT16	0.0225475	6.89982	2.11741	0.034425	0.990387	-5.26775
DDHD2	-0.0110426	7.4287	-2.11659	0.0344947	0.990387	-5.26948
LOC100128672	-0.01958	5.79644	-2.11615	0.0345324	0.990387	-5.27041
LOC647832	-0.0106754	5.3857	-2.11613	0.0345342	0.990387	-5.27045
LOC648859	-0.0133035	5.35367	-2.11585	0.0345573	0.990387	-5.27102
CSAG3B	0.00514518	5.03766	2.1155	0.0345878	0.990387	-5.27177
LOC201175	0.0342459	8.13001	2.11478	0.0346492	0.990387	-5.27329
LOC651861	-0.0093768	5.30261	-2.11398	0.0347171	0.990387	-5.27496
CCT6B	-0.0209603	5.96398	-2.11358	0.0347517	0.990387	-5.2758
NOL6	-0.011257	7.69992	-2.11347	0.034761	0.990387	-5.27603
FKBP5	0.0255281	11.1626	2.11266	0.0348307	0.990387	-5.27774
CYP4F12	-0.0387685	6.12747	-2.11261	0.0348347	0.990387	-5.27784
TFEC	0.00877851	5.39011	2.1126	0.0348358	0.990387	-5.27787
HHLA1	0.00876719	5.37873	2.11146	0.0349335	0.990387	-5.28025
KRT84	0.00773502	5.03053	2.11131	0.0349465	0.990387	-5.28057
LOC644137	-0.00920524	5.11166	-2.11054	0.0350132	0.990387	-5.28219
CCDC109A	0.0202099	7.55061	2.1105	0.035016	0.990387	-5.28226
CCDC61	-0.0208628	5.94383	-2.11028	0.0350354	0.990387	-5.28273
GCNT4	0.0112621	5.27705	2.11028	0.0350355	0.990387	-5.28274
LOC118945	-0.00792254	5.08318	-2.11016	0.0350456	0.990387	-5.28298
LPPR3	0.00538268	4.9388	2.10975	0.035081	0.990387	-5.28384
CXORF27	-0.0122203	5.33795	-2.10971	0.0350842	0.990387	-5.28392
C3ORF72	-0.016999	5.54945	-2.10796	0.0352363	0.990387	-5.28761
LOC100128372	0.0108398	5.24522	2.10777	0.0352525	0.990387	-5.288
HS.250624	-0.0130162	5.3166	-2.10756	0.0352704	0.990387	-5.28843
STYX	-0.00984742	5.3521	-2.1075	0.0352763	0.990387	-5.28857
LOC642515	0.0165531	5.44143	2.10724	0.0352986	0.990387	-5.28911
RFC1	-0.0105161	8.16064	-2.10675	0.0353414	0.990387	-5.29014
TRIM2	-0.013099	5.12601	-2.10655	0.0353582	0.990387	-5.29055
LOC284577	0.0139683	5.49553	2.10618	0.0353903	0.990387	-5.29132
JPH2	0.00762936	6.31975	2.10617	0.0353918	0.990387	-5.29136
HS.583755	-0.0200744	5.69622	-2.10547	0.0354527	0.990387	-5.29282
CIC	0.021815	7.93595	2.10526	0.0354703	0.990387	-5.29324
DHPS	0.0102531	9.85572	2.10461	0.0355274	0.990387	-5.29461
TAL1	0.0180753	5.55876	2.1043	0.0355546	0.990387	-5.29527
SNORD41	0.010169	5.19796	2.10411	0.0355712	0.990387	-5.29566
SGTB	-0.0123929	5.46496	-2.10299	0.0356691	0.990387	-5.298
HS.146184	0.0162791	5.48806	2.10289	0.0356775	0.990387	-5.29821
RGPD8	-0.0252107	5.9709	-2.10264	0.0356999	0.990387	-5.29874
MIR335	0.0155811	5.65012	2.10261	0.0357026	0.990387	-5.2988
LOC646110	-0.00988592	5.11825	-2.10238	0.0357223	0.990387	-5.29927
HS.194225	0.0159032	8.3701	2.10216	0.0357417	0.990387	-5.29974
RGL2	0.0183301	8.9385	2.1017	0.0357819	0.990387	-5.30069
LOC647558	-0.0115324	5.2264	-2.10143	0.0358055	0.990387	-5.30125
UBA7	-0.0145046	10.6038	-2.10125	0.0358217	0.990387	-5.30164
PI4KA	0.0132639	6.07449	2.10028	0.0359067	0.990387	-5.30366
LOC643811	-0.0127213	5.41287	-2.10012	0.0359215	0.990387	-5.30401
LOC644231	-0.0163339	5.38332	-2.09978	0.035951	0.990387	-5.30471
EZH1	0.0221919	6.41229	2.09884	0.0360341	0.990387	-5.30667
HS.537608	-0.0110617	5.24937	-2.09837	0.0360755	0.990387	-5.30765
C3ORF22	-0.0210708	5.85422	-2.09833	0.0360789	0.990387	-5.30773
LOC390354	-0.0174965	13.512	-2.0982	0.0360904	0.990387	-5.308
SRRM4	0.00486372	4.89956	2.09797	0.0361106	0.990387	-5.30848
C14ORF50	-0.00731646	5.01141	-2.09788	0.0361189	0.990387	-5.30867
LOC652281	-0.0260014	6.25571	-2.09715	0.036184	0.990387	-5.3102
HS.249577	-0.0147502	5.4197	-2.097	0.0361971	0.990387	-5.31051
LOC728853	0.00814907	5.09526	2.09597	0.0362883	0.990387	-5.31265
LOC389895	-0.0193147	5.68156	-2.09593	0.0362919	0.990387	-5.31274
LOC644288	-0.0122153	5.22122	-2.09571	0.0363119	0.990387	-5.31321
LMX1A	0.00461819	5.08538	2.09565	0.0363167	0.990387	-5.31332
LOC642946	0.0201704	6.77325	2.09489	0.0363847	0.990387	-5.31491
C9ORF128	0.00516046	4.91297	2.09394	0.0364688	0.990387	-5.31687
LOC641994	-0.0169557	5.47026	-2.09382	0.0364803	0.990387	-5.31714
ALKBH5	-0.0100785	12.3877	-2.09311	0.0365435	0.990387	-5.31861
MLXIP	0.0113352	5.23086	2.09246	0.0366012	0.990387	-5.31996
DLX1	0.0128791	5.77082	2.09246	0.0366015	0.990387	-5.31996
PWWP2	-0.0116493	5.66532	-2.09211	0.0366329	0.990387	-5.32069
HNRPR	-0.0188763	10.3884	-2.09191	0.0366506	0.990387	-5.3211
CACNA2D4	0.0162753	6.53158	2.09183	0.0366576	0.990387	-5.32127
LOC648085	0.00911208	5.08864	2.0918	0.0366606	0.990387	-5.32134
LOC728765	-0.0164191	5.46375	-2.09026	0.0367992	0.990387	-5.32454
LOC645447	-0.00921736	5.41219	-2.08973	0.036847	0.990387	-5.32565
UBQLN4	-0.0147524	9.56874	-2.08852	0.0369556	0.990387	-5.32815
LOC145814	0.0196306	5.67185	2.0885	0.0369575	0.990387	-5.32819
LOC646848	-0.0106957	5.13938	-2.08706	0.0370875	0.990387	-5.33118
LOC100133276	0.00743435	5.00697	2.0868	0.0371117	0.990387	-5.33173
NOX4	0.00690464	5.1727	2.08652	0.0371371	0.990387	-5.33231
CIAPIN1	0.0174574	7.88839	2.08596	0.0371874	0.990387	-5.33346
C17ORF68	-0.0160875	7.53181	-2.08528	0.0372493	0.990387	-5.33488
LOC100131332	0.0181415	5.53156	2.08505	0.0372704	0.990387	-5.33536
C15ORF27	-0.0114744	5.26324	-2.08449	0.0373208	0.990387	-5.33651
SYP	0.00968647	5.08724	2.08434	0.0373346	0.990387	-5.33682
ADSSL1	0.00764989	5.45157	2.08431	0.0373371	0.990387	-5.33688
LOC100129751	-0.00913552	5.35791	-2.08411	0.0373559	0.990387	-5.33731
LOC728125	-0.00983647	5.15369	-2.08411	0.0373562	0.990387	-5.33731
RIPK3	0.0150786	8.71123	2.08402	0.0373636	0.990387	-5.33748
HS.104774	-0.0174372	5.59113	-2.08398	0.0373677	0.990387	-5.33757
ZNF518B	-0.0122662	8.67443	-2.08314	0.0374444	0.990387	-5.33932
FAM197Y2	0.0124509	5.23655	2.08299	0.0374582	0.990387	-5.33963
TUBA8	0.0128704	5.35736	2.08268	0.0374867	0.990387	-5.34027
LOC647970	-0.0116485	5.21069	-2.08245	0.0375075	0.990387	-5.34075
LOC339766	-0.0181034	5.54081	-2.08168	0.0375775	0.990387	-5.34233
LOC648590	-0.0161061	5.52901	-2.08137	0.037606	0.990387	-5.34297
LOC100131266	-0.0169787	5.86931	-2.08118	0.0376234	0.990387	-5.34337
LOC440896	-0.0139019	5.39352	-2.08086	0.0376532	0.990387	-5.34404
C5AR1	0.0224469	11.5462	2.08064	0.0376732	0.990387	-5.34449
HS.512106	-0.0203163	5.70012	-2.0802	0.0377136	0.990387	-5.3454
FAM38A	-0.015365	10.1471	-2.07963	0.0377657	0.990387	-5.34657
OR52H1	0.0064556	4.93881	2.0794	0.0377866	0.990387	-5.34704
LOC440864	-0.010536	5.22975	-2.07935	0.0377915	0.990387	-5.34715
TRIML1	0.0233523	6.08735	2.07931	0.0377952	0.990387	-5.34724
NEUROG2	-0.0157113	5.66007	-2.07905	0.0378196	0.990387	-5.34778
PMAIP1	0.0190127	5.88912	2.07904	0.0378203	0.990387	-5.3478
HS.436592	0.0169591	5.78821	2.07872	0.0378492	0.990387	-5.34845
HS.439031	-0.0222465	6.15903	-2.07854	0.0378662	0.990387	-5.34883
ATE1	0.00589664	5.25875	2.07842	0.0378771	0.990387	-5.34907
VN1R5	-0.0169035	5.58364	-2.07833	0.0378858	0.990387	-5.34927
KBTBD4	-0.00791035	6.25473	-2.07789	0.0379262	0.990387	-5.35017
HS.565309	0.0109542	5.2067	2.07788	0.0379267	0.990387	-5.35018
EXOC1	0.0133206	7.35648	2.07783	0.0379315	0.990387	-5.35029
FTMT	-0.0113858	5.26539	-2.07754	0.0379583	0.990387	-5.35089
AADACL4	0.0126149	5.17012	2.07741	0.0379708	0.990387	-5.35117
LOC100131426	-0.0106582	5.52564	-2.07709	0.0379996	0.990387	-5.35181
PIKFYVE	-0.00757788	5.24783	-2.07636	0.0380674	0.990387	-5.35333
LOC100131688	0.00770848	5.311	2.07614	0.0380875	0.990387	-5.35378
LOC100134000	0.0276831	5.81663	2.07612	0.0380897	0.990387	-5.35383
HS.575812	-0.0173453	5.61992	-2.07599	0.0381022	0.990387	-5.3541
NPY1R	-0.014292	5.40145	-2.07543	0.0381533	0.990387	-5.35524
MT1JP	-0.0136371	5.39221	-2.07527	0.0381689	0.990387	-5.35559
LOC652184	-0.014105	5.44994	-2.07522	0.0381729	0.990387	-5.35568
LOC645655	-0.0122089	5.28604	-2.0747	0.0382215	0.990387	-5.35676
LOC402617	-0.017818	5.75178	-2.07426	0.0382623	0.990387	-5.35766
LOC729348	0.0238934	6.60472	2.07353	0.0383306	0.990387	-5.35918
ACVR1C	-0.0175563	5.67865	-2.0732	0.0383607	0.990387	-5.35984
HS.546213	-0.0217705	5.99311	-2.07271	0.0384071	0.990387	-5.36087
TMCO3	0.0282505	7.54867	2.07266	0.0384114	0.990387	-5.36096
C13ORF26	-0.00989305	5.32612	-2.07264	0.0384129	0.990387	-5.361
C19ORF18	0.00771728	5.0255	2.07237	0.0384389	0.990387	-5.36157
AGRP	0.00809204	5.29698	2.07224	0.0384508	0.990387	-5.36183
LOC650095	0.0179301	5.80542	2.07124	0.0385443	0.990387	-5.36389
HS.547858	-0.0209459	6.11702	-2.07114	0.0385534	0.990387	-5.36409
LOC100133242	0.0196172	6.16053	2.06978	0.0386813	0.990387	-5.3669
LOC642879	0.012354	5.34271	2.06942	0.0387152	0.990387	-5.36765
ADAM11	-0.0120743	5.29793	-2.06921	0.0387349	0.990387	-5.36808
LOC652437	-0.0167698	5.53907	-2.06882	0.0387715	0.990387	-5.36888
LOC645385	-0.0174851	11.1991	-2.06863	0.0387889	0.990387	-5.36926
STK38L	0.0208052	5.9678	2.06855	0.0387967	0.990387	-5.36943
LOC100130829	-0.0161325	5.42837	-2.06772	0.0388749	0.990387	-5.37114
LOC730121	-0.00982645	5.12097	-2.0676	0.0388856	0.990387	-5.37137
PDE6B	-0.0198056	6.09481	-2.06691	0.0389507	0.990387	-5.37279
ITGB1BP2	-0.0123336	5.41362	-2.06662	0.0389783	0.990387	-5.37339
LOC100128469	0.00860825	5.39991	2.06598	0.0390388	0.990387	-5.37471
LOC648600	0.0201636	6.00396	2.06592	0.0390449	0.990387	-5.37484
CARD11	-0.019638	9.80312	-2.0659	0.0390468	0.990387	-5.37488
POMC	0.0238113	5.95961	2.06563	0.0390725	0.990387	-5.37544
FSIP1	-0.0201137	5.67767	-2.0656	0.0390752	0.990387	-5.3755
FOXR1	-0.00917367	5.3733	-2.06528	0.0391054	0.990387	-5.37615
EMID1	0.0071865	5.00051	2.06504	0.0391282	0.990387	-5.37664
LOC644087	0.0108247	5.18198	2.06471	0.0391591	0.990387	-5.37731
ITGB8	-0.0076057	5.02942	-2.06458	0.0391717	0.990387	-5.37759
LOC648732	-0.0157664	5.59578	-2.06454	0.0391757	0.990387	-5.37767
PCSK4	0.0149525	5.67622	2.06445	0.039184	0.990387	-5.37785
C11ORF39	-0.0113503	5.24494	-2.06415	0.0392123	0.990387	-5.37846
LOC441344	0.00921496	5.14285	2.06409	0.0392183	0.990387	-5.37859
NETO1	-0.00652787	5.2841	-2.06355	0.0392696	0.990387	-5.3797
KHSRP	-0.0155079	8.56375	-2.06342	0.0392815	0.990387	-5.37996
C11ORF40	0.011267	5.24668	2.06302	0.0393203	0.990387	-5.38079
SIGLEC11	-0.00857903	4.9764	-2.06266	0.0393544	0.990387	-5.38153
LOC343184	-0.0138863	14.0063	-2.06249	0.0393706	0.990387	-5.38188
SIK3	-0.013153	10.8001	-2.06201	0.0394159	0.990387	-5.38285
KIAA1683	0.0318116	7.91861	2.06168	0.039448	0.990387	-5.38354
CASP12	0.0114759	5.22481	2.06154	0.0394611	0.990387	-5.38382
ZNF114	0.0107173	5.5177	2.06143	0.0394712	0.990387	-5.38404
OR5P2	-0.00852382	5.23635	-2.06133	0.0394807	0.990387	-5.38425
RAB40A	-0.0141567	5.28141	-2.06095	0.039517	0.990387	-5.38502
CLSTN1	-0.00907522	6.99605	-2.06062	0.0395484	0.990387	-5.3857
LOC388588	-0.0775632	11.2735	-2.06058	0.039553	0.990387	-5.3858
DIRC2	0.0225259	8.78824	2.05995	0.0396133	0.990387	-5.38709
HS.141883	-0.0204304	6.03363	-2.05962	0.0396448	0.990387	-5.38776
CYP2J2	0.0202669	5.72475	2.05943	0.0396625	0.990387	-5.38814
TRAT1	-0.0192985	6.61591	-2.05932	0.0396736	0.990387	-5.38838
CLRN3	0.0125326	5.37846	2.05902	0.0397025	0.990387	-5.38899
LOC100129395	0.0105017	5.19247	2.05901	0.0397033	0.990387	-5.38901
SRGAP3	-0.0105188	5.551	-2.05869	0.0397333	0.990387	-5.38965
LOC643285	-0.0172445	5.5886	-2.05846	0.0397556	0.990387	-5.39013
LOC100129950	0.0147049	5.58566	2.05779	0.0398206	0.990387	-5.39151
LOC643948	0.0122248	5.32027	2.05778	0.0398214	0.990387	-5.39152
LOC727773	-0.0100939	5.78443	-2.05756	0.039842	0.990387	-5.39196
LOC442160	0.0126449	5.20779	2.05742	0.0398554	0.990387	-5.39225
HS.562647	-0.0190862	5.81758	-2.05742	0.039856	0.990387	-5.39226
MAPK8IP1	-0.0548027	5.2068	-2.05676	0.0399191	0.990387	-5.3936
SLC22A3	-0.00605794	5.03183	-2.05648	0.0399467	0.990387	-5.39419
LOC100133172	0.0143953	5.48233	2.05617	0.0399762	0.990387	-5.39481
LOC100093631	-0.0205278	5.94919	-2.05602	0.039991	0.990387	-5.39512
UBE2R2	0.0253055	7.39292	2.05566	0.0400256	0.990387	-5.39586
UBXN1	-0.0105137	11.8308	-2.05544	0.040047	0.990387	-5.39631
PHF15	-0.0154604	9.56269	-2.05521	0.0400688	0.990387	-5.39677
SLC12A4	0.0134391	5.61154	2.05495	0.0400943	0.990387	-5.39731
AMPD1	0.00508126	4.89175	2.05481	0.0401074	0.990387	-5.39759
ELSPBP1	0.0040564	4.85905	2.0544	0.0401476	0.990387	-5.39843
HS.473425	-0.0167879	5.7203	-2.05439	0.0401483	0.990387	-5.39845
PVRL1	0.00683753	5.46639	2.05418	0.0401691	0.990387	-5.39889
LOC729177	-0.0229004	5.67795	-2.05316	0.0402678	0.990387	-5.40096
LOC652341	-0.0140026	5.31854	-2.05314	0.0402701	0.990387	-5.40101
ZNF264	-0.021382	7.67933	-2.05307	0.0402768	0.990387	-5.40115
LOC100133184	-0.00736754	5.01473	-2.05233	0.0403485	0.990387	-5.40266
SEPT8	-0.0152844	5.50657	-2.05223	0.040358	0.990387	-5.40286
NDUFC1	0.014504	8.80832	2.05162	0.0404177	0.990387	-5.40411
HS.564718	-0.0162966	5.4367	-2.05076	0.0405014	0.990387	-5.40586
ADAMTS12	0.00532334	4.9206	2.05074	0.0405033	0.990387	-5.4059
RTTN	-0.0165929	7.7344	-2.05042	0.0405344	0.990387	-5.40655
LOC650341	-0.0121274	5.34135	-2.05034	0.0405427	0.990387	-5.40672
CALM3	-0.0134798	12.2865	-2.05024	0.0405518	0.990387	-5.40691
IGSF10	-0.0139494	5.41078	-2.04998	0.0405772	0.990387	-5.40744
C19ORF23	0.0194535	5.53784	2.04984	0.0405916	0.990387	-5.40774
LOC650599	0.0117351	5.42459	2.04963	0.0406115	0.990387	-5.40816
LOC100131986	-0.016798	5.80397	-2.04963	0.0406116	0.990387	-5.40816
HS.92308	-0.0105307	9.6719	-2.04947	0.0406276	0.990387	-5.40849
ANKH	0.0131847	5.60296	2.04904	0.0406692	0.990387	-5.40936
TMEM127	0.0222111	8.0486	2.04885	0.0406883	0.990387	-5.40976
LOC389118	0.0129107	5.43757	2.04864	0.0407088	0.990387	-5.41018
LOC649680	-0.0174188	5.55369	-2.04861	0.0407115	0.990387	-5.41024
LOC645635	-0.0112156	5.28438	-2.04785	0.0407859	0.990387	-5.41178
CDH29	-0.00862293	5.08853	-2.04703	0.0408672	0.990387	-5.41347
HS.539693	0.0127912	5.34256	2.04656	0.0409131	0.990387	-5.41442
LOC647439	-0.0198749	5.73848	-2.04593	0.0409748	0.990387	-5.41569
TAF7	0.021617	8.68105	2.04592	0.0409759	0.990387	-5.41571
LOC389141	-0.0104817	8.79064	-2.04572	0.0409957	0.990387	-5.41612
LRRC52	-0.0112958	5.1609	-2.04521	0.0410459	0.990387	-5.41716
IKZF4	-0.00759641	5.12451	-2.04496	0.0410705	0.990387	-5.41766
LOC646926	-0.0124352	5.27364	-2.04495	0.0410717	0.990387	-5.41769
DPEP2	0.0179728	11.7794	2.04478	0.0410885	0.990387	-5.41804
ORAI3	0.0205503	5.9548	2.04438	0.0411279	0.990387	-5.41885
OR51E1	0.00872386	5.06503	2.04427	0.0411393	0.990387	-5.41908
STAG2	0.00971678	6.70181	2.04403	0.0411631	0.990387	-5.41957
LOC647624	-0.0201954	5.93549	-2.04394	0.0411713	0.990387	-5.41974
TMEM130	0.00410889	4.87907	2.04364	0.0412011	0.990387	-5.42035
PSAPL1	-0.0194984	5.73318	-2.04144	0.0414195	0.990387	-5.42482
NEUROD6	0.00947809	5.19391	2.04129	0.0414346	0.990387	-5.42513
LOC647645	-0.0112449	5.31561	-2.04116	0.0414479	0.990387	-5.4254
LAMP2	0.018749	11.1909	2.04068	0.0414953	0.990387	-5.42637
SULT1A1	0.0122794	8.02845	2.04042	0.0415209	0.990387	-5.42689
FTCD	0.00776051	5.13272	2.03979	0.0415846	0.990387	-5.42818
LOC100130812	-0.0151347	5.65068	-2.03978	0.041585	0.990387	-5.42819
LOC390387	-0.00759837	5.30765	-2.03957	0.0416057	0.990387	-5.42861
TYRO3	0.00749917	5.01505	2.03943	0.0416204	0.990387	-5.42891
LOC651834	-0.0116542	5.1748	-2.03897	0.0416657	0.990387	-5.42983
HS.534658	-0.0118411	5.27161	-2.03885	0.0416779	0.990387	-5.43008
KIAA0182	-0.0178364	8.32252	-2.03885	0.0416781	0.990387	-5.43008
PHF6	-0.00708054	5.26953	-2.03849	0.0417141	0.990387	-5.43081
LOC730387	0.0305496	7.50337	2.03844	0.0417193	0.990387	-5.43092
VPS45	-0.0116129	8.46808	-2.0378	0.0417829	0.990387	-5.4322
BMP2KL	-0.0176115	5.74177	-2.03765	0.0417977	0.990387	-5.4325
SLC24A5	-0.00621875	4.92442	-2.03742	0.041821	0.990387	-5.43297
HS.48729	0.0184196	6.93391	2.03709	0.0418545	0.990387	-5.43365
LOC642471	0.0131107	5.48093	2.03644	0.0419198	0.990387	-5.43497
FAM12A	0.0120786	5.38302	2.03638	0.0419254	0.990387	-5.43508
EGFLAM	-0.00806956	5.35516	-2.03619	0.0419443	0.990387	-5.43546
CSRP3	0.00391185	4.84267	2.03588	0.0419761	0.990387	-5.4361
DUSP11	0.0142477	8.04805	2.03568	0.0419958	0.990387	-5.4365
SNORD98	-0.0068305	4.98168	-2.03559	0.0420048	0.990387	-5.43668
SPEF1	0.0166401	5.75005	2.03477	0.0420879	0.990387	-5.43835
CLEC4A	0.018972	10.3781	2.03454	0.042111	0.990387	-5.43881
HES3	0.0129168	5.3628	2.0345	0.0421154	0.990387	-5.4389
ZNF784	-0.0190715	6.76662	-2.03446	0.0421195	0.990387	-5.43898
HIST1H2BE	0.0357745	7.45485	2.03433	0.0421321	0.990387	-5.43923
RPL10L	0.0152926	5.28473	2.03367	0.0421989	0.990387	-5.44057
LOC642539	-0.0144568	5.4678	-2.03346	0.0422196	0.990387	-5.44098
DIRAS2	0.0105981	5.48105	2.03305	0.0422616	0.990387	-5.44182
DDC	-0.00442083	4.86381	-2.03154	0.0424145	0.990387	-5.44488
FLJ31401	-0.00817651	5.1705	-2.03149	0.0424198	0.990387	-5.44498
ZNF709	-0.00529822	4.95028	-2.03124	0.042445	0.990387	-5.44548
TAF15	-0.0145035	9.87332	-2.03121	0.0424479	0.990387	-5.44554
TMEM30B	-0.0190282	5.8013	-2.03082	0.0424875	0.990387	-5.44633
CHIC2	0.0142597	11.0331	2.0308	0.0424894	0.990387	-5.44636
BCL7C	0.00961291	6.74646	2.03079	0.0424904	0.990387	-5.44638
C6ORF153	-0.00997191	10.0291	-2.03037	0.0425334	0.990387	-5.44724
FLRT1	-0.012345	5.36228	-2.03014	0.0425571	0.990387	-5.44771
C16ORF68	0.0195418	8.36378	2.02997	0.0425743	0.990387	-5.44805
NCRNA00113	-0.0151154	5.334	-2.0299	0.0425809	0.990387	-5.44818
HDAC1	-0.0130774	10.9517	-2.02984	0.0425869	0.990387	-5.4483
DPEP1	-0.00920176	5.23961	-2.02974	0.0425972	0.990387	-5.4485
NBPF12	0.0140743	5.52893	2.02966	0.0426053	0.990387	-5.44866
CCDC92	-0.0163589	9.10385	-2.02956	0.0426159	0.990387	-5.44887
BRD9	-0.00624204	7.78194	-2.02956	0.0426162	0.990387	-5.44888
SUZ12P	-0.00822433	5.70255	-2.02951	0.0426204	0.990387	-5.44896
PDLIM7	0.0154875	7.25007	2.0294	0.0426326	0.990387	-5.44921
ZNF12	0.0195956	7.02685	2.02939	0.0426334	0.990387	-5.44922
BDP1	-0.0206745	6.6811	-2.02899	0.042674	0.990387	-5.45002
KIAA0853	-0.0129198	5.42913	-2.0289	0.0426831	0.990387	-5.4502
RASSF2	0.0110671	9.03476	2.02875	0.042698	0.990387	-5.4505
RAMP1	-0.00896956	5.00647	-2.0287	0.0427034	0.990387	-5.45061
ZNF691	-0.0188004	6.24529	-2.02867	0.0427063	0.990387	-5.45066
MGC10981	0.00956872	5.19195	2.02849	0.0427254	0.990387	-5.45104
HAMP	-0.0142531	5.53049	-2.02828	0.0427463	0.990387	-5.45145
ADCYAP1R1	0.0052209	4.91976	2.02719	0.0428575	0.990387	-5.45364
LOC100129322	0.0226076	7.02309	2.0268	0.0428976	0.990387	-5.45444
GRIK4	-0.00511913	4.90681	-2.02678	0.0428998	0.990387	-5.45448
GMFG	0.0143923	12.4905	2.02678	0.0429002	0.990387	-5.45449
C21ORF74	0.0112355	5.2498	2.02628	0.0429514	0.990387	-5.45549
LOC100128115	-0.0151035	5.70238	-2.02626	0.0429528	0.990387	-5.45552
HS.133261	0.0207414	6.03402	2.02607	0.042973	0.990387	-5.45592
HAO1	-0.00812211	5.31972	-2.02598	0.0429822	0.990387	-5.4561
GLG1	-0.0137616	11.1235	-2.02596	0.0429844	0.990387	-5.45614
PIGF	0.0107062	6.64557	2.02588	0.0429922	0.990387	-5.45629
TAS1R3	-0.0111394	5.23172	-2.02565	0.043016	0.990387	-5.45676
FAM183B	0.0101061	5.17394	2.02557	0.0430242	0.990387	-5.45692
LUZP1	-0.0162795	8.20121	-2.02552	0.0430291	0.990387	-5.45702
HS.583132	-0.0100139	5.2302	-2.02539	0.0430422	0.990387	-5.45727
CDR1	0.00323482	4.90065	2.02487	0.0430958	0.990387	-5.45832
HS.576473	-0.0120704	5.30343	-2.02475	0.0431079	0.990387	-5.45856
ZNF670	-0.0101974	5.38735	-2.02475	0.0431085	0.990387	-5.45857
LOC642867	0.0100546	5.19839	2.02472	0.043111	0.990387	-5.45862
BP75	-0.018333	6.22749	-2.02421	0.0431639	0.990387	-5.45966
ASNS	-0.0169925	8.55539	-2.02343	0.0432444	0.990387	-5.46123
KCNK10	0.0058875	5.24241	2.02288	0.0433008	0.990387	-5.46233
PADI3	-0.0116925	5.44469	-2.02279	0.0433106	0.990387	-5.46252
LOC652278	-0.0114681	5.33081	-2.02236	0.0433545	0.990387	-5.46337
HS.146614	-0.0149332	5.41074	-2.02162	0.0434315	0.990387	-5.46487
OR51S1	0.0106456	5.14594	2.02159	0.0434341	0.990387	-5.46492
LOC728543	0.0106186	5.23887	2.02143	0.0434515	0.990387	-5.46526
PDGFRB	-0.0273616	5.58331	-2.02112	0.0434836	0.990387	-5.46588
C1ORF162	-0.0133839	13.3183	-2.02092	0.0435035	0.990387	-5.46627
LCE2C	-0.0116753	5.25726	-2.02092	0.0435043	0.990387	-5.46628
TEKT4	0.0141424	5.33455	2.02066	0.0435313	0.990387	-5.4668
MID1IP1	0.0171973	9.97458	2.02043	0.0435544	0.990387	-5.46725
C13ORF3	0.0119563	5.29718	2.02024	0.0435744	0.990387	-5.46764
HS.580797	0.0235336	9.58502	2.01993	0.043607	0.990387	-5.46827
HGF	0.00783912	5.31757	2.0199	0.0436099	0.990387	-5.46832
HS.560542	-0.0167754	5.50121	-2.01974	0.0436266	0.990387	-5.46865
DDX31	-0.00833377	5.76717	-2.01961	0.0436398	0.990387	-5.4689
KLHL8	0.0162896	8.71381	2.01943	0.0436591	0.990387	-5.46928
NTS	-0.00567078	5.02481	-2.01919	0.0436835	0.990387	-5.46975
CAPN14	-0.0132257	5.39519	-2.01904	0.043699	0.990387	-5.47005
LOC100132859	0.0086416	5.06772	2.01861	0.0437443	0.990387	-5.47092
MED26	0.0171584	6.93717	2.01818	0.0437886	0.990387	-5.47177
GSTA2	-0.0111574	5.45227	-2.01744	0.0438657	0.990387	-5.47326
NACAD	0.00772389	5.31565	2.01716	0.0438954	0.990387	-5.47382
GLCE	0.0228916	6.85146	2.01696	0.0439164	0.990387	-5.47423
BRIP1	-0.0141118	5.38795	-2.01695	0.0439172	0.990387	-5.47424
MIR587	0.00680626	5.01233	2.0162	0.0439954	0.990387	-5.47574
CLPS	-0.013685	5.29812	-2.016	0.0440171	0.990387	-5.47616
LCA5L	-0.0123846	5.36271	-2.01586	0.0440313	0.990387	-5.47643
LOC100131836	-0.0113262	5.06948	-2.0157	0.0440477	0.990387	-5.47675
PGCP	0.0158565	9.14008	2.01568	0.0440505	0.990387	-5.4768
LOC100134227	0.0104156	5.2389	2.01558	0.0440608	0.990387	-5.477
GAB1	0.00776724	5.34677	2.01505	0.0441162	0.990387	-5.47805
CD53	0.01051	11.4542	2.01479	0.0441433	0.990387	-5.47857
ST8SIA2	-0.0142093	5.41844	-2.01406	0.04422	0.990387	-5.48003
LOC100129469	-0.0105174	5.34587	-2.01398	0.044229	0.990387	-5.48021
LOC100134734	0.0269149	8.18467	2.01385	0.0442421	0.990387	-5.48046
DNMT1	-0.0151052	11.4024	-2.01375	0.0442531	0.990387	-5.48066
STX10	0.0123665	10.343	2.01332	0.0442984	0.990387	-5.48153
CNDP2	-0.0147773	11.8735	-2.01319	0.0443115	0.990387	-5.48177
RNF165	-0.0392665	7.71983	-2.01308	0.0443229	0.990387	-5.48199
HS.547366	-0.0166759	5.462	-2.0129	0.0443426	0.990387	-5.48237
DYNC1LI1	0.0277884	6.61505	2.01268	0.0443654	0.990387	-5.4828
HS.390250	-0.0131806	5.49344	-2.01267	0.0443661	0.990387	-5.48281
FOXN1	0.0102287	5.20705	2.01242	0.0443934	0.990387	-5.48333
HS.403584	-0.019814	6.11683	-2.01231	0.0444045	0.990387	-5.48354
EMX1	-0.00886066	5.31206	-2.01146	0.0444943	0.990387	-5.48524
C6ORF52	-0.0110811	5.38282	-2.01059	0.0445863	0.990387	-5.48698
LOC644195	-0.0125762	5.31405	-2.01055	0.0445903	0.990387	-5.48706
C14ORF177	0.00516787	4.90955	2.00974	0.0446763	0.990387	-5.48868
HS.153661	-0.0122353	5.29778	-2.00943	0.0447092	0.990387	-5.4893
LOC100128077	0.0160342	5.57379	2.00911	0.0447427	0.990387	-5.48993
TTC28	-0.0104833	5.48184	-2.00897	0.0447584	0.990387	-5.49023
ALG8	-0.00973689	7.57088	-2.00881	0.0447749	0.990387	-5.49054
CHPF	0.0196641	6.04887	2.00829	0.0448299	0.990387	-5.49157
NOTCH3	-0.0146054	5.45029	-2.0081	0.0448503	0.990387	-5.49195
SPRR1B	-0.0191876	5.94087	-2.00806	0.0448548	0.990387	-5.49204
HS.150668	0.0174522	6.37554	2.00787	0.0448746	0.990387	-5.49241
HS.575241	-0.0173613	5.99621	-2.00762	0.0449015	0.990387	-5.49291
ZFP2	-0.00810122	5.0417	-2.00748	0.0449161	0.990387	-5.49319
LOC729176	0.0195809	6.01801	2.00688	0.0449806	0.990387	-5.4944
DTNB	0.00892784	5.13564	2.00671	0.0449985	0.990387	-5.49473
LOC100132625	0.0126824	5.44668	2.00667	0.0450025	0.990387	-5.4948
HECW2	0.0294727	5.93076	2.00641	0.0450311	0.990387	-5.49534
FLJ44477	0.0157663	5.69428	2.00587	0.0450889	0.990387	-5.49642
ITPKA	-0.0147016	5.62334	-2.0058	0.0450962	0.990387	-5.49656
HS.541084	-0.017052	5.89943	-2.00575	0.0451016	0.990387	-5.49666
FAM166A	-0.0187021	5.74596	-2.00572	0.0451045	0.990387	-5.49671
DLEU1	0.0170597	6.18466	2.00495	0.0451863	0.990387	-5.49824
HS.147346	-0.0204326	6.34046	-2.00495	0.0451864	0.990387	-5.49824
HLA-DRA	-0.0150693	13.8004	-2.00485	0.0451972	0.990387	-5.49844
DOCK7	-0.0112168	5.79283	-2.00479	0.0452044	0.990387	-5.49857
RASGEF1C	-0.00568321	5.09962	-2.00478	0.0452054	0.990387	-5.49859
LOC642788	0.0274629	7.25742	2.00459	0.0452259	0.990387	-5.49897
HS.582537	-0.0137724	5.50463	-2.00455	0.0452298	0.990387	-5.49905
REPIN1	-0.00770052	7.01566	-2.0044	0.045246	0.990387	-5.49935
LOC643265	-0.0129527	5.34645	-2.00421	0.0452658	0.990387	-5.49972
STX1A	-0.0207795	6.5631	-2.00386	0.045304	0.990387	-5.50043
SNHG5	-0.0468473	11.1432	-2.00381	0.0453092	0.990387	-5.50052
LOC731797	0.00617049	5.10778	2.00372	0.0453182	0.990387	-5.50069
MIR1913	-0.0100659	5.24542	-2.00367	0.0453239	0.990387	-5.5008
LOC649784	0.0128108	5.27986	2.00367	0.0453243	0.990387	-5.5008
HS.538089	-0.0178833	5.92663	-2.00363	0.0453281	0.990387	-5.50087
LOC729780	-0.0118247	5.45504	-2.00325	0.0453688	0.990387	-5.50163
CCDC39	-0.00861386	5.08429	-2.00275	0.0454233	0.990387	-5.50264
GNB2	0.0175823	8.85016	2.00275	0.0454234	0.990387	-5.50264
LOC344328	-0.0130901	5.78468	-2.0024	0.0454602	0.990387	-5.50332
MIR320B2	-0.0085561	5.05101	-2.00216	0.0454861	0.990387	-5.5038
MAP2K4	0.0167098	8.45723	2.002	0.0455032	0.990387	-5.50412
VPS18	0.01516	8.227	2.00165	0.0455411	0.990387	-5.50482
MGC26718	0.03709	7.15324	2.00162	0.0455447	0.990387	-5.50488
RANBP17	0.00475655	4.88806	2.00159	0.0455474	0.990387	-5.50493
PNMAL2	0.00957525	5.26366	2.00157	0.0455495	0.990387	-5.50497
STK31	-0.00363128	5.00674	-2.00136	0.0455728	0.990387	-5.5054
SPG21	-0.00895346	6.83797	-2.0008	0.0456334	0.990387	-5.50652
LOC100134103	-0.00987129	5.14659	-2.00062	0.0456524	0.990387	-5.50687
UBE2D1	0.0204259	5.47112	2.00035	0.0456819	0.990387	-5.50741
FAM133B	0.014198	7.94649	2.00035	0.0456821	0.990387	-5.50742
OR2T3	0.00437249	4.86727	1.99983	0.0457381	0.990387	-5.50845
HS.365134	-0.0177163	5.6168	-1.99982	0.0457392	0.990387	-5.50847
MUC12	-0.00982605	5.42001	-1.99966	0.045756	0.990387	-5.50878
LOC642902	-0.00992145	5.18464	-1.99945	0.0457789	0.990387	-5.5092
RNASE8	0.00876475	5.14569	1.99925	0.0458008	0.990387	-5.5096
LOC652252	-0.0107186	5.25819	-1.99906	0.0458208	0.990387	-5.50997
CMC1	0.0207963	6.60308	1.9981	0.0459256	0.990387	-5.51189
BRCA1	0.0106468	6.14214	1.99622	0.0461298	0.990387	-5.51562
SCML2	0.0115141	5.41399	1.99563	0.046194	0.990387	-5.51679
FLJ20920	-0.0222753	6.52987	-1.99524	0.0462364	0.990387	-5.51756
ZBTB34	0.0113794	7.27417	1.99494	0.046269	0.990387	-5.51815
LOC100134728	0.0265175	7.92411	1.99422	0.0463485	0.990387	-5.51959
ACCN2	0.0066936	5.00738	1.99391	0.0463817	0.990387	-5.52019
MIR452	0.00973645	5.1449	1.99348	0.0464291	0.990387	-5.52105
LOC100133600	0.012947	8.37907	1.99312	0.0464685	0.990387	-5.52177
LOC641939	0.0212441	6.03088	1.99271	0.0465133	0.990387	-5.52258
LOC652644	-0.0112396	5.27563	-1.99218	0.0465717	0.990387	-5.52363
HSH2D	0.0288037	8.47619	1.99202	0.0465896	0.990387	-5.52395
C12ORF72	0.00681884	4.99732	1.99172	0.0466222	0.990387	-5.52454
RAB40AL	0.00470204	4.89852	1.99165	0.0466296	0.990387	-5.52467
ARIH2	-0.0122459	9.74695	-1.99145	0.0466519	0.990387	-5.52507
LOC730974	-0.00668152	5.21112	-1.99116	0.046684	0.990387	-5.52565
LOC100129361	-0.0096386	5.19679	-1.99108	0.0466926	0.990387	-5.52581
SLAMF8	-0.0268501	6.15025	-1.99106	0.0466952	0.990387	-5.52585
LOC650515	0.0144814	6.52293	1.99083	0.04672	0.990387	-5.5263
HS.544029	-0.0158088	5.6284	-1.99061	0.0467444	0.990387	-5.52674
LOC100132815	-0.00876685	5.13191	-1.98986	0.0468266	0.990387	-5.52821
ZNF618	-0.0107172	5.49282	-1.9893	0.0468893	0.990387	-5.52934
C20ORF200	0.00513677	4.93099	1.98889	0.0469341	0.990387	-5.53014
ENO3	-0.0131141	6.77574	-1.98845	0.0469831	0.990387	-5.53102
LOC100134327	-0.0105151	5.2218	-1.98825	0.0470049	0.990387	-5.53141
ARSG	0.0215537	8.21325	1.98801	0.047032	0.990387	-5.53189
TMEM192	-0.0164097	6.27983	-1.98762	0.0470753	0.990387	-5.53266
RBM3	-0.0113737	6.59702	-1.9869	0.0471551	0.990387	-5.53408
HS.565130	-0.0138784	5.42102	-1.98673	0.0471731	0.990387	-5.53441
STX18	0.0119287	5.46005	1.98653	0.0471956	0.990387	-5.53481
C1ORF177	0.0224219	6.47188	1.98646	0.0472031	0.990387	-5.53494
LOC440297	-0.00943993	5.14539	-1.98624	0.0472281	0.990387	-5.53538
LOC651208	-0.0119182	5.31011	-1.98606	0.0472475	0.990387	-5.53573
LOC100134236	0.00821453	5.08164	1.98601	0.0472532	0.990387	-5.53583
ATG16L2	0.0162597	9.21649	1.98565	0.0472931	0.990387	-5.53654
RABL2B	-0.0130792	7.85165	-1.9856	0.047299	0.990387	-5.53664
FVT1	-0.0148661	8.89873	-1.98552	0.0473081	0.990387	-5.5368
LOC728531	-0.00549957	5.19283	-1.98527	0.0473362	0.990387	-5.5373
LTBR	0.0193315	9.7858	1.9852	0.0473436	0.990387	-5.53743
FLJ20674	0.0142788	5.80786	1.98417	0.0474586	0.990387	-5.53947
LOC100132518	0.00952466	5.26111	1.98387	0.0474917	0.990387	-5.54006
LOC441436	-0.0168896	5.58898	-1.98384	0.0474949	0.990387	-5.54011
HS.583362	0.0125113	5.39744	1.98349	0.0475344	0.990387	-5.54081
HS.572238	-0.0170151	5.55711	-1.98277	0.0476151	0.990387	-5.54223
LOC100131323	0.0127353	5.72519	1.98255	0.0476397	0.990387	-5.54267
HS.192280	-0.0164853	5.63136	-1.98181	0.0477223	0.990387	-5.54412
PLCL4	-0.0158637	5.62151	-1.98173	0.0477319	0.990387	-5.54429
CYFIP2	-0.00903254	9.12533	-1.9812	0.047791	0.990387	-5.54533
LEMD2	0.0157587	8.17929	1.98093	0.0478216	0.990387	-5.54586
LOC643778	-0.0104838	5.29547	-1.98072	0.0478452	0.990387	-5.54628
LOC284293	0.01304	5.33589	1.98045	0.0478752	0.990387	-5.54681
LOC646139	-0.0104163	5.22932	-1.98018	0.0479059	0.990387	-5.54734
IFNE	0.0102814	5.22079	1.98008	0.0479163	0.990387	-5.54752
HS.125395	-0.0156421	5.61938	-1.97967	0.0479624	0.990387	-5.54833
HS.306410	-0.0249978	5.91204	-1.97965	0.0479657	0.990387	-5.54839
CTGLF6	0.007461	5.06843	1.97963	0.0479672	0.990387	-5.54842
LOC651723	-0.0138276	5.49228	-1.97936	0.0479979	0.990387	-5.54895
HS.278285	-0.0125432	5.29745	-1.9785	0.0480948	0.990387	-5.55064
DLGAP5	0.015949	5.3765	1.97846	0.0480994	0.990387	-5.55072
DNAJC8	-0.0107736	11.0656	-1.97841	0.0481049	0.990387	-5.55082
LOC653598	0.0201042	6.74466	1.97841	0.0481052	0.990387	-5.55082
LOC644347	0.00981347	5.13968	1.97836	0.0481104	0.990387	-5.55092
LOC653686	-0.0154148	5.37901	-1.97829	0.0481179	0.990387	-5.55105
TIE1	-0.00678839	5.00771	-1.97818	0.0481309	0.990387	-5.55127
PGLYRP4	0.0139319	5.41603	1.97773	0.0481813	0.990387	-5.55215
LOC285588	-0.012523	5.31938	-1.97753	0.0482042	0.990387	-5.55255
HS.578850	0.0158406	5.5455	1.97747	0.0482107	0.990387	-5.55266
GUF1	-0.0209242	6.29557	-1.97745	0.0482131	0.990387	-5.5527
KLHL21	0.0248719	7.13898	1.97724	0.0482374	0.990387	-5.55313
DCX	0.00731261	5.22903	1.97719	0.0482431	0.990387	-5.55323
CLDN7	-0.0128802	5.39693	-1.97689	0.0482772	0.990387	-5.55382
CHMP2B	0.0183839	8.21537	1.97619	0.0483559	0.990387	-5.55518
ALG6	0.0140151	8.61885	1.97615	0.04836	0.990387	-5.55526
GRIK1	0.00703284	5.26813	1.97595	0.0483827	0.990387	-5.55565
SLC25A11	0.0154092	7.72582	1.97483	0.0485108	0.990387	-5.55786
LOC653034	0.0196835	6.45892	1.97482	0.048512	0.990387	-5.55789
GSTO2	0.0141863	5.62019	1.9746	0.0485368	0.990387	-5.55831
TBC1D24	0.0159243	6.6782	1.97416	0.0485867	0.990387	-5.55917
METTL9	0.0184951	7.15397	1.97407	0.0485963	0.990387	-5.55934
LOC100133598	0.0138395	5.3822	1.97405	0.0485991	0.990387	-5.55939
PAPD5	-0.0149169	9.56451	-1.9739	0.0486159	0.990387	-5.55968
LOC642486	-0.0177055	5.76078	-1.97383	0.0486243	0.990387	-5.55982
C9ORF43	0.00824905	5.14894	1.9735	0.0486613	0.990387	-5.56046
LOC647058	-0.0114063	5.36993	-1.97349	0.0486625	0.990387	-5.56048
PSMB6	-0.011701	11.5582	-1.97347	0.0486646	0.990387	-5.56052
LOC652698	-0.0189385	5.77032	-1.9734	0.0486732	0.990387	-5.56067
MPPED2	0.00647915	4.95655	1.9733	0.0486851	0.990387	-5.56087
MIR519B	0.0085498	5.1199	1.97311	0.0487065	0.990387	-5.56124
TSEN34	0.0158675	11.7023	1.9726	0.0487644	0.990387	-5.56224
NR2E1	0.0112969	5.71187	1.97253	0.0487719	0.990387	-5.56236
PINK1	0.0202821	9.75212	1.9723	0.0487983	0.990387	-5.56282
GALNS	0.0154031	7.7929	1.97185	0.0488496	0.990387	-5.5637
NDUFC2	-0.0131462	5.4617	-1.97137	0.0489049	0.990387	-5.56465
ILF3	-0.0110937	7.72127	-1.97126	0.0489172	0.990387	-5.56486
LOC728250	-0.00744786	5.03291	-1.9712	0.0489249	0.990387	-5.56499
SOX10	0.0057978	4.92788	1.97119	0.0489256	0.990387	-5.565
GLT1D1	0.0269835	7.61886	1.97087	0.0489618	0.990387	-5.56562
KATNB1	0.0119461	8.78191	1.97072	0.04898	0.990387	-5.56593
HDAC5	-0.0101026	5.66658	-1.97008	0.0490532	0.990387	-5.56718
LOC652438	-0.00936041	5.40018	-1.96999	0.049063	0.990387	-5.56735
FAM171B	-0.00717436	5.01382	-1.9696	0.0491081	0.990387	-5.56812
ZNF33B	0.018764	6.83199	1.96919	0.0491552	0.990387	-5.56892
FLJ45445	0.0189273	5.62289	1.96875	0.0492058	0.990387	-5.56979
LOC729254	0.0117464	5.32355	1.96798	0.0492943	0.990387	-5.57129
LOC652226	-0.0221884	7.04241	-1.96784	0.0493103	0.990387	-5.57156
GLTPD1	0.0187393	6.24922	1.96771	0.0493255	0.990387	-5.57182
LOC285053	-0.0116801	13.6451	-1.96744	0.049356	0.990387	-5.57234
IL18RAP	-0.0371105	11.283	-1.9669	0.0494192	0.990387	-5.57341
HS.538083	-0.0206582	5.90195	-1.96612	0.0495087	0.990387	-5.57492
CRYBB3	-0.0100032	5.22457	-1.96605	0.0495171	0.990387	-5.57507
C12ORF60	-0.00729129	5.14858	-1.96508	0.0496297	0.990387	-5.57697
HSPA12B	-0.00638305	4.96588	-1.96491	0.0496489	0.990387	-5.57729
INPPL1	-0.012155	9.88711	-1.96448	0.0496992	0.990387	-5.57814
PLAC4	-0.0179111	5.43451	-1.96374	0.0497849	0.990387	-5.57958
LOC285216	-0.0105802	5.30611	-1.96349	0.0498133	0.990387	-5.58006
LOC729143	0.0117915	5.62385	1.96348	0.0498156	0.990387	-5.5801
PPARBP	-0.0114157	9.7417	-1.96344	0.04982	0.990387	-5.58017
FGFR1	0.00493465	5.0994	1.96335	0.04983	0.990387	-5.58034
LOC100131693	0.00698584	5.19822	1.96327	0.0498399	0.990387	-5.58051
DNAJC5	0.0174693	7.87469	1.96312	0.0498566	0.990387	-5.58079
BMPR1A	-0.00944895	5.50609	-1.96281	0.0498931	0.990387	-5.5814
HS.336370	0.0170809	5.87053	1.9627	0.0499062	0.990387	-5.58162
HIST1H3E	0.0177509	6.0808	1.96243	0.049937	0.990387	-5.58214
PABPC5	0.00495658	6.12846	1.96225	0.0499585	0.990387	-5.5825
LOC730286	0.0267542	10.0911	1.96211	0.0499742	0.990387	-5.58276
SFRS12IP1	-0.00994751	5.25878	-1.9621	0.049976	0.990387	-5.58279

## Sheet: S table 6
Additional file 2: Table S6. Nominally significant Spearman rank correlations between nc886-3p and mRNA targets predicted by microRNA.org. Correlations have been analysed with the ΔCT-values and thus the ρ value is inversely associated with the concentrations of the sncRNA.
Gene ID	ρ	n	p-value	FDR
SEPT6	0.135242	732	0.000242868	0.102302
TSPAN32	0.129797	732	0.00043055	0.102302
TMEM184B	0.12926	732	0.000455001	0.102302
RHOF	0.128818	732	0.000476125	0.102302
CHPT1	-0.128558	732	0.000488976	0.102302
CMAS	-0.1278	732	0.000528237	0.102302
BCL9L	0.125106	732	0.000692909	0.106786
CLIC4	-0.124511	732	0.000735189	0.106786
CMAS	-0.12077	732	0.00106076	0.131538
PTOV1	0.119003	732	0.00125685	0.131538
TSPAN32	0.117896	732	0.00139616	0.131538
FGFRL1	0.117769	732	0.00141303	0.131538
RANBP3	0.116729	732	0.00155833	0.131538
SPTAN1	0.115733	732	0.00171035	0.131538
SPI1	0.115026	732	0.00182631	0.131538
KLF6	0.114585	732	0.00190225	0.131538
KDM6B	0.114459	732	0.00192439	0.131538
RFX1	0.110052	732	0.00286856	0.178367
AP2A2	0.109343	732	0.00305498	0.178367
RAB11FIP1	0.107556	732	0.00357438	0.178367
PCTP	-0.107394	732	0.00362538	0.178367
DEPDC5	0.107244	732	0.00367302	0.178367
SP140	0.106319	732	0.00397957	0.178367
PIK3CD	0.106202	732	0.00402017	0.178367
BTBD2	0.105511	732	0.00426646	0.178367
TBC1D10C	0.105017	732	0.00445083	0.178367
UNKL	0.104837	732	0.00451979	0.178367
PRKCSH	0.104566	732	0.00462546	0.178367
TNFAIP1	0.104536	732	0.00463755	0.178367
CHPT1	-0.104255	732	0.00474945	0.178367
HPRT1	-0.103877	732	0.00490423	0.178367
PHF13	0.103839	732	0.00492016	0.178367
TAPBP	0.103315	732	0.00514281	0.178367
MRPL44	-0.10306	732	0.00525455	0.178367
CMPK1	-0.102795	732	0.00537249	0.178367
PSD4	0.102338	732	0.00558237	0.179568
HPRT1	-0.102051	732	0.00571775	0.179568
RRP15	-0.101685	732	0.0058947	0.180254
SEPT6	0.101362	732	0.00605505	0.180409
NLRC3	0.100517	732	0.00649302	0.187105
FMNL1	0.0996806	732	0.00695431	0.187105
PUM1	0.0994097	732	0.00710991	0.187105
AKAP13	0.0990517	732	0.00732031	0.187105
STAT5B	0.0988163	732	0.00746166	0.187105
INSIG1	-0.0986019	732	0.0075925	0.187105
IQSEC1	0.0985832	732	0.00760403	0.187105
CD7	0.0981629	732	0.0078669	0.187105
SPAG9	0.0979691	732	0.00799082	0.187105
MNT	0.0979312	732	0.00801526	0.187105
TECR	0.097723	732	0.00815075	0.187105
STK4	0.0969384	732	0.00867972	0.187105
AFF3	-0.0967868	732	0.00878541	0.187105
NUMA1	0.0965861	732	0.00892703	0.187105
TRAPPC2	0.0965576	732	0.00894737	0.187105
CDA	0.0964728	732	0.00900792	0.187105
FAM3A	0.0964112	732	0.00905214	0.187105
TAOK1	0.0961616	732	0.00923339	0.187105
KIAA0240	0.096018	732	0.00933916	0.187105
CYTH2	0.0955975	732	0.00965499	0.188015
PSTPIP1	0.0954527	732	0.00976595	0.188015
CXCL16	0.0953182	732	0.00986999	0.188015
NSFL1C	0.0943862	732	0.0106186	0.192416
BAT2	0.0941329	732	0.0108305	0.192416
TAPBP	0.0940134	732	0.0109318	0.192416
PQLC3	-0.0939111	732	0.0110192	0.192416
CNOT3	0.0939053	732	0.0110242	0.192416
MBNL1	-0.0934424	732	0.0114275	0.192416
MKNK2	0.0933528	732	0.0115071	0.192416
RIC8A	0.092748	732	0.0120571	0.192416
CMPK1	-0.0926013	732	0.012194	0.192416
ATG2A	0.0924385	732	0.0123475	0.192416
PPP4C	0.0921637	732	0.0126105	0.192416
SACM1L	-0.0920998	732	0.0126723	0.192416
ZNF589	0.0920802	732	0.0126913	0.192416
NARS	-0.0919766	732	0.0127923	0.192416
CD3E	0.0919749	732	0.012794	0.192416
RAB43	0.0916663	732	0.0130991	0.192416
PCNT	0.0909373	732	0.0138454	0.192416
LRRC14	0.0908905	732	0.0138945	0.192416
PAG1	-0.0908196	732	0.0139693	0.192416
OCIAD1	-0.0907494	732	0.0140437	0.192416
DENND5A	0.0906888	732	0.0141081	0.192416
RAP2A	-0.0905853	732	0.0142189	0.192416
LY9	0.0903817	732	0.0144391	0.192416
ARHGAP25	0.0900568	732	0.0147965	0.192416
PRIC285	0.09004	732	0.0148152	0.192416
RBM42	0.0899723	732	0.0148908	0.192416
TBC1D2B	0.0898356	732	0.0150443	0.192416
ITPK1	0.0897113	732	0.0151851	0.192416
DNM2	0.089594	732	0.0153191	0.192416
PILRB	0.0894408	732	0.0154957	0.192416
LPCAT3	0.0894363	732	0.0155008	0.192416
TMEM219	0.0894057	732	0.0155364	0.192416
DCAF15	0.0893806	732	0.0155655	0.192416
FECH	-0.0887674	732	0.016293	0.198661
VASP	0.0886688	732	0.0164126	0.198661
SNRNP70	0.0882092	732	0.0169809	0.203421
FAM159A	0.0877302	732	0.0175915	0.208585
PXMP2	0.0871674	732	0.0183332	0.211405
FERMT3	0.0871475	732	0.0183599	0.211405
ATXN7L3	0.0871362	732	0.0183751	0.211405
HDAC2	-0.0865427	732	0.0191884	0.218597
REM2	0.0857497	732	0.0203241	0.224771
GLG1	0.0856562	732	0.0204618	0.224771
VPS37B	0.0856482	732	0.0204735	0.224771
SEPT2	-0.0856276	732	0.0205041	0.224771
SLC22A23	0.0850049	732	0.0214434	0.232453
PHF21A	0.0849003	732	0.0216049	0.232453
NPEPL1	0.0842737	732	0.0225942	0.234452
PPP2CA	-0.0842724	732	0.0225963	0.234452
FLJ10357	0.0839889	732	0.0230567	0.234452
PARVB	0.0837692	732	0.023419	0.234452
IL16	0.0837142	732	0.0235104	0.234452
RXRB	0.0837013	732	0.023532	0.234452
PHF15	0.0836179	732	0.0236715	0.234452
BAT2	0.0836151	732	0.0236762	0.234452
ITGAX	0.083315	732	0.0241837	0.234452
SPTBN1	0.0831427	732	0.0244795	0.234452
EXOC7	0.0830764	732	0.0245941	0.234452
HSH2D	0.0829739	732	0.0247723	0.234452
STRN4	0.0828511	732	0.0249872	0.234452
STRADA	0.082725	732	0.0252095	0.234452
SS18L1	-0.082623	732	0.0253905	0.234452
CPNE1	0.0826047	732	0.0254231	0.234452
MIDN	0.0823476	732	0.025885	0.234452
DENND3	0.0822748	732	0.0260171	0.234452
CANT1	0.082192	732	0.026168	0.234452
ARFGAP1	0.082161	732	0.0262249	0.234452
GRAMD1A	0.0821027	732	0.0263317	0.234452
WDR54	0.0820161	732	0.0264913	0.234452
RASAL3	0.0819285	732	0.0266535	0.234452
UHRF1BP1	-0.0818911	732	0.026723	0.234452
GSDMD	0.081671	732	0.0271354	0.234452
SARM1	0.081562	732	0.0273415	0.234452
POM121C	0.0815499	732	0.0273645	0.234452
ZNF493	0.0815097	732	0.0274411	0.234452
ETV6	0.0813495	732	0.0277474	0.234452
SOLH	0.0812562	732	0.0279273	0.234452
ZYX	0.0811952	732	0.0280455	0.234452
ZYX	0.0810839	732	0.028262	0.234575
DGCR14	0.080941	732	0.0285424	0.235221
REPS2	0.0806958	732	0.0290289	0.236218
TATDN2	0.0806274	732	0.0291658	0.236218
PLCXD1	0.0804776	732	0.0294677	0.236218
MAPK3	0.0804682	732	0.0294867	0.236218
GDI1	0.0803004	732	0.0298283	0.236218
TRPC4AP	0.0802737	732	0.029883	0.236218
ZNF839	0.0799693	732	0.0305121	0.237689
PANX2	0.0799595	732	0.0305325	0.237689
TMEM127	0.0798877	732	0.0306828	0.237689
TTC39C	0.0797046	732	0.0310686	0.239084
PTBP2	-0.0792185	732	0.032113	0.241845
VPS13A	0.079091	732	0.0323918	0.241845
NOP58	-0.0790486	732	0.0324849	0.241845
POFUT2	0.0789045	732	0.0328034	0.241845
RAD51C	-0.0788768	732	0.0328649	0.241845
VKORC1	0.0788738	732	0.0328716	0.241845
ERF	0.0788251	732	0.03298	0.241845
LTBP4	0.0786781	732	0.0333092	0.241845
CRELD1	0.0786745	732	0.0333173	0.241845
KLHDC3	0.0785896	732	0.0335087	0.241845
MICAL2	-0.0784298	732	0.0338713	0.242576
TRIP6	0.0782925	732	0.0341857	0.242576
ATP1A1	0.078263	732	0.0342536	0.242576
ZNF671	0.0781801	732	0.0344449	0.242576
SLC27A1	0.0777808	732	0.0353793	0.245531
IL11RA	0.0775522	732	0.0359239	0.245531
CHST15	0.0775162	732	0.0360103	0.245531
SNAPC3	-0.0774858	732	0.0360834	0.245531
BRD4	-0.0774837	732	0.0360885	0.245531
FASN	0.0774655	732	0.0361324	0.245531
MBP	0.07648	732	0.0385744	0.260409
GTPBP8	-0.0764034	732	0.03877	0.260409
PDLIM7	0.0761953	732	0.0393053	0.261555
TGIF2	0.0760554	732	0.039669	0.261555
TMC8	0.0760477	732	0.039689	0.261555
SPI1	0.0759895	732	0.039841	0.261555
LCLAT1	-0.0758942	732	0.0400913	0.26172
ANXA4	-0.0756803	732	0.0406577	0.263336
FAM119B	0.0756299	732	0.0407921	0.263336
CD1D	-0.0754925	732	0.0411604	0.264245
FAM53C	0.0754028	732	0.0414022	0.264337
KLF6	0.075299	732	0.0416839	0.264681
N4BP1	0.0746725	732	0.0434176	0.272366
ZNF76	0.0746427	732	0.0435018	0.272366
MBNL2	-0.0746088	732	0.0435973	0.272366
AKAP13	0.0744866	732	0.0439437	0.272818
MON1B	0.074331	732	0.044388	0.272818
ANGEL2	-0.0742864	732	0.0445163	0.272818
PIP5K1C	0.0742542	732	0.0446088	0.272818
FBXL18	0.074062	732	0.0451653	0.274775
SHC1	0.0739378	732	0.0455279	0.275539
SRPR	0.0737503	732	0.0460801	0.276698
USP48	-0.0737113	732	0.0461957	0.276698
CMIP	0.0735952	732	0.0465411	0.277338
DDX51	0.0734741	732	0.0469039	0.278073
MTA3	0.0731758	732	0.0478072	0.279068
UBE2F	-0.0731503	732	0.0478851	0.279068
KLHDC5	-0.0731241	732	0.0479651	0.279068
PI4KB	0.0731022	732	0.0480323	0.279068
FCGR2A	0.0728702	732	0.0487478	0.28131
MBP	0.0726948	732	0.0492946	0.28131
CBX4	0.0725949	732	0.0496084	0.28131
NMT2	0.0725695	732	0.0496883	0.28131
ARID3A	0.0725313	732	0.0498091	0.28131
EEF2K	0.0725118	732	0.0498707	0.28131

## Sheet: S table 7
Additional file 2: Table S7. Nominally significant Spearman rank correlations between nc886-5p and mRNA targets predicted by microRNA.org. Correlations have been analysed with the ΔCT-values and thus the ρ value is inversely associated with the concentrations of the sncRNA.
Gene ID	ρ	n	p-value	FDR
PHF21A	0.141321	742	0.00011226	0.00455455
LOC100129034	0.140259	742	0.000126527	0.00490006
FAM65B	0.138881	742	0.000147582	0.00546696
DOCK5	0.138104	742	0.000160865	0.00571071
BAT2	0.137384	742	0.000174166	0.00593557
RERE	0.136978	742	0.000182125	0.00596809
NCRNA00173	0.135669	742	0.000210146	0.00644642
TPD52L2	0.135594	742	0.000211854	0.00644642
MVP	0.134271	742	0.000244507	0.00690585
HPRT1	-0.134248	742	0.0002451	0.00690585
KIAA0913	0.134017	742	0.000251269	0.00690585
NCF1C	0.132336	742	0.000300794	0.00758768
STAT3	0.131857	742	0.000316483	0.00758768
RBCK1	0.131812	742	0.000317981	0.00758768
TFE3	0.131777	742	0.000319177	0.00758768
DNM2	0.131416	742	0.000331603	0.00758768
NUP214	0.131201	742	0.00033922	0.00758768
PGLYRP1	0.130949	742	0.00034835	0.00758768
G6PD	0.130712	742	0.000357153	0.00758768
MAP3K3	0.130608	742	0.000361057	0.00758768
CANT1	0.130502	742	0.000365135	0.00758768
MIDN	0.129575	742	0.000402301	0.00799493
MBD6	0.129547	742	0.0004035	0.00799493
TRAF5	-0.128994	742	0.000427395	0.00827592
U2AF1	0.128462	742	0.000451656	0.00832403
MLL4	0.128395	742	0.000454785	0.00832403
PPIL3	-0.128033	742	0.000472137	0.00832403
RAVER1	0.127935	742	0.000476907	0.00832403
ITPK1	0.127898	742	0.000478729	0.00832403
RALY	0.126922	742	0.000529213	0.00901779
DNAJC10	-0.126596	742	0.00054714	0.00913224
UNKL	0.126415	742	0.000557367	0.00913224
PTOV1	0.125685	742	0.000600351	0.00956243
HS1BP3	0.125591	742	0.000606069	0.00956243
KCTD6	-0.124829	742	0.000654649	0.0100422
SPI1	0.124747	742	0.00066005	0.0100422
CALCOCO1	0.124118	742	0.00070319	0.0105108
MYADM	0.12294	742	0.000790973	0.0115065
GBA2	0.122866	742	0.00079681	0.0115065
ECM1	0.122135	742	0.000856658	0.0120305
FAM53C	0.12208	742	0.000861341	0.0120305
RERE	0.121322	742	0.000928208	0.0127554
TNRC6B	0.12115	742	0.000943943	0.0127657
XPR1	-0.120784	742	0.000978422	0.0128453
ZSWIM4	0.120768	742	0.000979982	0.0128453
CCNJL	0.120155	742	0.00104048	0.0134316
CYTH2	0.11979	742	0.00107802	0.0135878
ZNF785	0.119729	742	0.00108447	0.0135878
PPP1R14B	0.119048	742	0.00115845	0.0143043
SLCO3A1	0.118646	742	0.00120419	0.0146567
CCDC91	-0.118261	742	0.00124964	0.0149957
DNM2	0.117665	742	0.00132317	0.0155019
TFEB	0.117625	742	0.00132822	0.0155019
IL1RN	0.116381	742	0.00149516	0.0171246
FAM36A	-0.116151	742	0.00152796	0.0171246
GNL3L	0.116117	742	0.00153292	0.0171246
HIP1	0.115962	742	0.00155545	0.0171246
PLEKHM1	0.115853	742	0.00157159	0.0171246
GTPBP3	-0.115744	742	0.00158785	0.0171246
SMARCAD1	-0.11558	742	0.00161261	0.0171743
CMIP	0.115446	742	0.001633	0.0171768
TRAK1	0.11486	742	0.00172526	0.0177238
MBNL1	-0.114852	742	0.00172661	0.0177238
NR1D2	-0.114591	742	0.00176928	0.0179455
ATG9A	0.113383	742	0.0019796	0.0198425
SOLH	0.11312	742	0.00202828	0.0200941
PIK3CD	0.112958	742	0.00205869	0.0201609
PFKFB3	0.112764	742	0.00209586	0.0202917
DCTN1	0.111702	742	0.00231036	0.0219942
ATXN7L3	0.111536	742	0.00234551	0.0219942
CNOT3	0.111519	742	0.00234915	0.0219942
SSH1	0.110828	742	0.00250162	0.0231672
MBNL1	-0.110209	742	0.00264566	0.0242377
G6PD	0.109607	742	0.00279307	0.0251883
STAT3	0.109546	742	0.00280856	0.0251883
SLCO3A1	0.109141	742	0.00291217	0.0256299
TNFRSF8	0.109119	742	0.00291795	0.0256299
PPP1CC	-0.108715	742	0.00302515	0.0263003
LAT2	0.107507	742	0.00336756	0.0289814
CDC42SE2	-0.107231	742	0.00345081	0.0294009
STXBP2	0.105587	742	0.00398474	0.0336139
TCERG1	-0.105369	742	0.00406113	0.0339224
CUX1	0.104653	742	0.00432053	0.0356593
UCHL5	-0.104481	742	0.00438542	0.0356593
DBNL	0.104456	742	0.00439464	0.0356593
TSEN15	-0.104229	742	0.0044815	0.0359695
PPHLN1	-0.104136	742	0.00451729	0.0359695
DCTN1	0.10394	742	0.00459416	0.0362428
CHD3	0.10381	742	0.00464538	0.0363107
ALDH3B1	0.103226	742	0.00488353	0.0378251
RHBDF2	0.102635	742	0.00513511	0.0394154
TBC1D14	0.102387	742	0.00524434	0.0396601
CPEB3	0.102295	742	0.00528557	0.0396601
RBBP4	-0.102248	742	0.00530663	0.0396601
INPP4A	0.101489	742	0.00565725	0.0419129
IL1RN	0.100025	742	0.00639352	0.0469593
DISC1	0.0988421	742	0.00704969	0.0507647
ATG9A	0.0987489	742	0.00710389	0.0507647
KHNYN	0.0987156	742	0.00712333	0.0507647
APOL2	0.0986702	742	0.00714996	0.0507647
BTG1	-0.0982746	742	0.00738551	0.0517497
KDELC2	-0.0982338	742	0.00741017	0.0517497
LIMK2	0.0981052	742	0.00748849	0.0518715
PNPLA2	0.0974503	742	0.00789883	0.053857
EHBP1L1	0.0974461	742	0.00790155	0.053857
SLC35A2	0.0956044	742	0.00916561	0.061977
PSMA2	-0.0944268	742	0.0100655	0.0675259
PLCB2	0.0942794	742	0.0101835	0.067784
IL6R	0.0940501	742	0.0103695	0.068385
MRPS25	-0.0938676	742	0.0105196	0.068385
CAMKK2	0.0937439	742	0.0106226	0.068385
UBE2L3	0.0937319	742	0.0106326	0.068385
FCGRT	0.0936811	742	0.0106751	0.068385
NIPA1	-0.0935516	742	0.0107843	0.0685687
RAB35	0.0933886	742	0.0109231	0.0689369
CAMK1D	0.0932765	742	0.0110194	0.0690336
FAM193A	0.0928773	742	0.0113687	0.0704904
STAT3	0.0928225	742	0.0114175	0.0704904
CAST	-0.0925545	742	0.0116583	0.0714598
CABP5	0.0923946	742	0.0118042	0.0718369
NPEPPS	0.091977	742	0.0121928	0.0728611
MYADM	0.0919598	742	0.012209	0.0728611
FAM100A	0.0919387	742	0.012229	0.0728611
PIP5K1C	0.0915286	742	0.0126226	0.0738612
ARHGAP25	0.0914873	742	0.0126629	0.0738612
COMMD3	-0.0914618	742	0.0126877	0.0738612
MRPL19	-0.0913564	742	0.0127912	0.0738612
SLC25A37	0.0913167	742	0.0128303	0.0738612
PCDHGB6	0.0911664	742	0.0129795	0.0742185
KIAA0513	0.0902497	742	0.0139228	0.0786069
PARP10	0.0901704	742	0.0140072	0.0786069
LAT2	0.0901549	742	0.0140238	0.0786069
LIMK2	0.0900326	742	0.0141549	0.0788236
EXOC3	0.0895087	742	0.014729	0.0811274
GATAD2A	0.0894817	742	0.0147591	0.0811274
RALGAPB	0.0893517	742	0.014905	0.0813666
VPS13B	0.0892609	742	0.0150076	0.0813666
INTS1	0.0891892	742	0.0150891	0.0813666
ESPN	0.0889583	742	0.0153541	0.082237
CORO1B	0.0888574	742	0.0154712	0.082237
BAT2	0.0887983	742	0.0155401	0.082237
PPP1CA	0.0883233	742	0.0161041	0.0846956
DGCR14	0.0881566	742	0.0163063	0.0852331
MID1IP1	0.0880427	742	0.0164457	0.0854374
TRERF1	0.0876347	742	0.0169537	0.0875426
JUNB	0.0874846	742	0.0171439	0.0879604
RNF166	0.0874086	742	0.0172411	0.0879604
SLCO3A1	0.0872348	742	0.0174648	0.0885714
TPCN2	0.0870852	742	0.0176594	0.0890285
PAIP2	-0.0868957	742	0.0179088	0.0897547
SH3BP1	0.0866834	742	0.0181916	0.0906389
HPRT1	-0.086532	742	0.0183958	0.0910447
IL6R	0.0863299	742	0.0186715	0.0910447
COASY	0.0862573	742	0.0187713	0.0910447
WDR45	0.0862565	742	0.0187725	0.0910447
HDAC7	0.0862312	742	0.0188074	0.0910447
ZNF580	0.0858578	742	0.0193295	0.0930435
ERGIC1	0.0857216	742	0.0195229	0.0934468
CDC123	0.0849126	742	0.0207077	0.0985639
TTLL12	0.0839565	742	0.0221882	0.105024
DNAJC5	0.0837342	742	0.0225453	0.106125
ST3GAL2	0.0831767	742	0.0234628	0.109837
CTSA	0.0830456	742	0.0236831	0.110262
PHF20L1	0.0826278	742	0.0243976	0.112972
DBNL	0.0823958	742	0.0248023	0.114225
CLIP4	-0.081965	742	0.0255691	0.117123
PTP4A1	-0.0813658	742	0.0266698	0.121512
CLEC11A	0.0811781	742	0.0270229	0.122465
METTL3	-0.0805762	742	0.0281823	0.126268
ZDHHC14	0.0805191	742	0.0282945	0.126268
TMEM85	-0.0804547	742	0.0284215	0.126268
DNAL4	0.0804379	742	0.0284547	0.126268
HHLA3	0.0802939	742	0.0287407	0.126876
FYTTD1	-0.0798155	742	0.0297087	0.130473
CEBPD	0.0795991	742	0.0301557	0.130596
PML	0.0795707	742	0.0302148	0.130596
EPS15L1	0.0795356	742	0.0302879	0.130596
LIMK2	0.079506	742	0.0303497	0.130596
ZBP1	0.0793407	742	0.030697	0.131426
HNMT	-0.0792078	742	0.0309786	0.131969
TSC22D2	-0.0789292	742	0.0315762	0.133554
LEF1	-0.0788885	742	0.0316643	0.133554
SIGLEC7	0.0787886	742	0.0318814	0.133808
NOTCH1	0.0785915	742	0.0323136	0.134957
PTP4A3	0.0785031	742	0.0325091	0.13504
STX3	0.0784394	742	0.0326506	0.13504
CD44	-0.0783505	742	0.0328489	0.135204
ATG7	0.0778637	742	0.0339532	0.139078
TPK1	-0.077348	742	0.0351576	0.143161
KLHL21	0.0772938	742	0.0352862	0.143161
CALN1	0.0769874	742	0.0360212	0.14545
PGK1	-0.0768295	742	0.0364049	0.146306
MFSD1	-0.0764497	742	0.0373423	0.148687
ARHGAP9	0.0763845	742	0.0375054	0.148687
HMGXB4	-0.0763783	742	0.0375207	0.148687
CD44	-0.0762749	742	0.0377806	0.149023
PRR5	0.0761004	742	0.0382224	0.150071
PTP4A3	0.0760253	742	0.0384141	0.150132
SLC6A6	0.0759335	742	0.0386493	0.150362
RAP2C	-0.0756759	742	0.0393158	0.151586
CAMK1D	0.0756349	742	0.0394226	0.151586
COASY	0.0756062	742	0.0394977	0.151586
ILF3	-0.0751575	742	0.0406866	0.155448
EPHA4	-0.0750183	742	0.0410614	0.155775
ARHGAP9	0.0749901	742	0.0411378	0.155775
TBX19	0.074592	742	0.042228	0.158497
PI4KB	0.0745492	742	0.0423465	0.158497
MAX	0.0745247	742	0.0424146	0.158497
EIF2C1	0.074439	742	0.0426533	0.158693
ARHGEF10L	0.0740579	742	0.0437288	0.161987
MMP25	0.073959	742	0.0440116	0.162329
ZNF213	0.0738654	742	0.0442806	0.162617
FAM122A	-0.0736245	742	0.0449794	0.163961
LEF1	-0.0736066	742	0.0450315	0.163961
APOL2	0.0735165	742	0.0452955	0.16422
TCERG1	-0.0734401	742	0.0455204	0.164337
SFRS17A	-0.0731655	742	0.0463365	0.165958
MARCH3	-0.073158	742	0.0463591	0.165958
TRMT2B	0.0728359	742	0.0473321	0.168314
FAM119A	-0.0728096	742	0.0474125	0.168314
PHOSPHO1	0.0726746	742	0.0478259	0.169077
DEPDC5	0.0723421	742	0.0488574	0.171457
GRM2	0.072328	742	0.0489015	0.171457
MAP3K3	0.0721566	742	0.0494408	0.172637

## Sheet: S table 8
Additional file 2: Table S8. Association analysis results on CpG site locating in the nc886 DMR in the Young Finns study population (n=1313). Only geteic variation locating cis of nc886 loci (±1MB) and which have minor allele frequency at least 1% have been included in the analysis. Beta values represent regression model beta values.
CpG	rs id	Chromosome:position	Alleles	maf	p-value	beta	se
cg11978884
	rs142139174	5:134446385	G / A	0.00228484	4.93974e-16	0.400327	0.0487088
	rs142188793	5:136079048	C / T	0.00723534	1.08115e-09	0.17075	0.0277996
	rs78234114	5:135286946	A / G	0.0148515	7.14393e-09	0.114142	0.019591
	rs115254194	5:135311819	G / A	0.0148515	7.14393e-09	0.114142	0.019591
	rs189858722	5:135316712	T / C	0.0148515	3.6494e-08	0.108655	0.019611
cg00308130
	rs7725702	5:135406459	G / C	0.354532	1.22432e-10	-0.0319198	0.00491877
	rs7725447	5:135406534	A / G	0.354532	1.22432e-10	-0.0319198	0.00491877
	rs2058043	5:135406658	G / A	0.354532	1.22432e-10	-0.0319198	0.00491877
	rs2058042	5:135406894	A / G	0.354532	1.22432e-10	-0.0319198	0.00491877
	rs4976471	5:135408325	A / T	0.354532	1.22432e-10	-0.0319198	0.00491877
	rs6861956	5:135409014	C / T	0.354532	1.22432e-10	-0.0319198	0.00491877
	rs2346019	5:135415726	G / A	0.351104	2.00314e-10	-0.0317209	0.00494683
	rs10079215	5:135412195	G / A	0.357578	2.96302e-10	-0.0310817	0.00489435
	rs35137944	5:135412675	G / A	0.357578	2.96302e-10	-0.0310817	0.00489435
	rs7724672	5:135413026	G / A	0.357578	2.96302e-10	-0.0310817	0.00489435
	rs4246798	5:135414455	G / A	0.357578	2.96302e-10	-0.0310817	0.00489435
	rs4976470	5:135407572	G / A	0.357197	3.83375e-10	-0.0310294	0.00491784
	rs11742191	5:135410863	A / G	0.345773	4.40267e-10	0.0309687	0.00492548
	rs4246799	5:135414510	A / G	0.345773	8.33872e-10	-0.0304627	0.00492567
	rs11749522	5:135411281	C / T	0.348819	1.03928e-09	0.0301267	0.00489976
	rs2881285	5:135406781	C / T	0.333968	1.17872e-09	0.0304144	0.00496317
	rs11242314	5:135423029	C / T	0.444021	1.8867e-09	-0.0290237	0.00479686
	rs12653557	5:135417898	T / G	0.444402	2.05038e-09	-0.0289831	0.00480111
	rs4976472	5:135418717	C / G	0.444402	2.05038e-09	-0.0289831	0.00480111
	rs4976473	5:135419159	A / C	0.444402	2.05038e-09	-0.0289831	0.00480111
	rs11242311	5:135422443	C / T	0.444402	2.05038e-09	-0.0289831	0.00480111
	rs11242312	5:135422598	A / G	0.444402	2.05038e-09	-0.0289831	0.00480111
	rs10900843	5:135422698	A / G	0.444402	2.05038e-09	-0.0289831	0.00480111
	rs10900844	5:135422738	G / A	0.444402	2.05038e-09	-0.0289831	0.00480111
	rs11242313	5:135422864	A / G	0.444402	2.05038e-09	-0.0289831	0.00480111
	rs1465239	5:135424922	G / A	0.444402	2.05038e-09	-0.0289831	0.00480111
	rs1558095	5:135429640	T / C	0.444402	2.05038e-09	-0.0289831	0.00480111
	rs2190621	5:135431590	G / A	0.444402	2.05038e-09	-0.0289831	0.00480111
	rs2190622	5:135414280	G / A	0.365956	2.84076e-09	-0.0292644	0.00489174
	rs2346018	5:135415300	C / A	0.326733	3.48912e-09	0.0296384	0.00498299
	rs17169806	5:135414866	C / T	0.336634	3.57435e-09	0.0293292	0.00493436
	rs5871594	5:135420142	CA / C	0.449733	3.59831e-09	-0.0286426	0.00481977
	rs62365993	5:135415064	A / G	0.333206	3.89066e-09	0.0293448	0.00494889
	rs4976364	5:135417203	A / C	0.456969	5.36518e-09	-0.0283057	0.00481787
	rs13159052	5:135419341	C / A	0.456969	5.36518e-09	-0.0283057	0.00481787
	rs1974553	5:135427223	A / G	0.456969	5.36518e-09	-0.0283057	0.00481787
	rs34835264	5:135422507	G / GA	0.451637	5.5905e-09	-0.0281398	0.00479534
	rs4035982	5:135424847	AAT / A	0.432597	6.94156e-09	-0.0279802	0.00479836
	rs13186426	5:135424756	A / C	0.432216	8.88623e-09	-0.0277698	0.00479719
	rs2215011	5:135420135	G / A	0.458111	1.11808e-08	-0.0276849	0.00481556
	rs11956252	5:135402852	C / G	0.323686	1.18319e-08	-0.0290775	0.00506644
	rs6899012	5:135403529	A / G	0.323686	1.18319e-08	-0.0290775	0.00506644
		5:135403745	AG / AGTG	0.323686	1.18319e-08	-0.0290775	0.00506644
	rs9986124	5:135404173	T / G	0.323686	1.18319e-08	-0.0290775	0.00506644
	rs9986287	5:135404613	C / T	0.323686	1.18319e-08	-0.0290775	0.00506644
	rs1974552	5:135427371	T / A	0.337776	1.63639e-08	0.0282458	0.00497053
	rs1558094	5:135427080	T / G	0.494669	1.9889e-08	-0.0269383	0.00476921
	rs917303	5:135418032	G / A	0.336634	2.46528e-08	0.0278665	0.0049669
	rs1544486	5:135435140	T / C	0.423839	3.28188e-08	-0.0270367	0.00486315
	rs6886556	5:135397702	T / C	0.314928	3.69423e-08	0.0281176	0.00507692
	rs6865463	5:135397785	C / T	0.314928	3.69423e-08	0.0281176	0.00507692
	rs2108452	5:135403471	T / C	0.314928	3.69423e-08	0.0281176	0.00507692
	rs10051650	5:135404660	T / G	0.314928	3.69423e-08	0.0281176	0.00507692
cg16684184
	rs12521108	5:135409124	G / A	0.479056	8.496e-23	-0.0248817	0.00248406
	rs2215012	5:135414464	C / T	0.479056	8.496e-23	-0.0248817	0.00248406
	rs12653557	5:135417898	T / G	0.444402	3.6585e-22	-0.0245738	0.00249227
	rs4976472	5:135418717	C / G	0.444402	3.6585e-22	-0.0245738	0.00249227
	rs4976473	5:135419159	A / C	0.444402	3.6585e-22	-0.0245738	0.00249227
	rs11242311	5:135422443	C / T	0.444402	3.6585e-22	-0.0245738	0.00249227
	rs11242312	5:135422598	A / G	0.444402	3.6585e-22	-0.0245738	0.00249227
	rs10900843	5:135422698	A / G	0.444402	3.6585e-22	-0.0245738	0.00249227
	rs10900844	5:135422738	G / A	0.444402	3.6585e-22	-0.0245738	0.00249227
	rs11242313	5:135422864	A / G	0.444402	3.6585e-22	-0.0245738	0.00249227
	rs1465239	5:135424922	G / A	0.444402	3.6585e-22	-0.0245738	0.00249227
	rs1558095	5:135429640	T / C	0.444402	3.6585e-22	-0.0245738	0.00249227
	rs2190621	5:135431590	G / A	0.444402	3.6585e-22	-0.0245738	0.00249227
	rs4976364	5:135417203	A / C	0.456969	4.12462e-22	-0.0246116	0.00249939
	rs13159052	5:135419341	C / A	0.456969	4.12462e-22	-0.0246116	0.00249939
	rs1974553	5:135427223	A / G	0.456969	4.12462e-22	-0.0246116	0.00249939
	rs11242314	5:135423029	C / T	0.444021	4.52752e-22	-0.0245002	0.00249063
	rs2215011	5:135420135	G / A	0.458111	7.39374e-22	-0.0244392	0.00249793
	rs7725702	5:135406459	G / C	0.354532	1.09942e-21	-0.0249451	0.00256093
	rs7725447	5:135406534	A / G	0.354532	1.09942e-21	-0.0249451	0.00256093
	rs2058043	5:135406658	G / A	0.354532	1.09942e-21	-0.0249451	0.00256093
	rs2058042	5:135406894	A / G	0.354532	1.09942e-21	-0.0249451	0.00256093
	rs4976471	5:135408325	A / T	0.354532	1.09942e-21	-0.0249451	0.00256093
	rs6861956	5:135409014	C / T	0.354532	1.09942e-21	-0.0249451	0.00256093
	rs5871594	5:135420142	CA / C	0.449733	1.14677e-21	-0.02437	0.00250308
	rs2346019	5:135415726	G / A	0.351104	2.45979e-21	-0.0248663	0.00257617
	rs4035982	5:135424847	AAT / A	0.432597	3.68381e-21	-0.0239523	0.00249296
	rs10079215	5:135412195	G / A	0.357578	4.03527e-21	-0.0244656	0.00254905
	rs35137944	5:135412675	G / A	0.357578	4.03527e-21	-0.0244656	0.00254905
	rs7724672	5:135413026	G / A	0.357578	4.03527e-21	-0.0244656	0.00254905
	rs4246798	5:135414455	G / A	0.357578	4.03527e-21	-0.0244656	0.00254905
	rs4976470	5:135407572	G / A	0.357197	4.21018e-21	-0.024567	0.00256087
	rs13186426	5:135424756	A / C	0.432216	4.79849e-21	-0.023874	0.00249239
	rs34835264	5:135422507	G / GA	0.451637	5.55224e-21	-0.0238356	0.00249258
	rs1544486	5:135435140	T / C	0.423839	1.97999e-20	-0.0238058	0.00252692
	rs4246799	5:135414510	A / G	0.345773	2.10998e-20	-0.0241614	0.0025666
	rs13189180	5:135400035	A / G	0.484006	6.20092e-20	-0.0230325	0.00247874
	rs11742191	5:135410863	A / G	0.345773	1.09823e-19	0.0237223	0.00257098
	rs2190622	5:135414280	G / A	0.365956	1.45638e-19	-0.0234496	0.00255033
	rs1442	5:135382989	G / C	0.484006	1.55342e-19	-0.0227568	0.00247699
	rs11749522	5:135411281	C / T	0.348819	3.73354e-19	0.0232454	0.00255829
	rs2881285	5:135406781	C / T	0.333968	4.97771e-19	0.0234628	0.00259172
	rs17169806	5:135414866	C / T	0.336634	2.16791e-18	0.0228895	0.00257742
	rs11956252	5:135402852	C / G	0.323686	3.89689e-18	-0.0233079	0.00264521
	rs6899012	5:135403529	A / G	0.323686	3.89689e-18	-0.0233079	0.00264521
		5:135403745	AG / AGTG	0.323686	3.89689e-18	-0.0233079	0.00264521
	rs9986124	5:135404173	T / G	0.323686	3.89689e-18	-0.0233079	0.00264521
	rs9986287	5:135404613	C / T	0.323686	3.89689e-18	-0.0233079	0.00264521
	rs2346018	5:135415300	C / A	0.326733	4.75869e-18	0.0228866	0.00260442
	rs13168506	5:135396452	A / G	0.492765	5.13289e-18	0.02179	0.00248217
	rs13188659	5:135396468	T / A	0.492765	5.13289e-18	0.02179	0.00248217
	rs6880837	5:135396669	T / C	0.492765	5.13289e-18	0.02179	0.00248217
	rs2302038	5:135397018	T / C	0.492765	5.13289e-18	0.02179	0.00248217
	rs62365993	5:135415064	A / G	0.333206	6.72454e-18	0.0226274	0.00258707
	rs12519122	5:135436980	G / C	0.451257	9.94e-18	-0.0220541	0.0025351
	rs740371	5:135443623	G / C	0.439071	1.73727e-17	-0.0218479	0.00253097
	rs13159365	5:135389433	C / T	0.490861	2.13618e-17	-0.0211923	0.00246216
	rs17689879	5:135393138	C / T	0.490861	2.13618e-17	-0.0211923	0.00246216
	rs2006225	5:135442965	G / A	0.43869	2.36293e-17	-0.0217423	0.00252965
	rs6863438	5:135439729	G / A	0.451257	3.32853e-17	-0.0216417	0.00253022
	rs13182074	5:135441174	C / T	0.451257	3.32853e-17	-0.0216417	0.00253022
	rs916951	5:135384443	A / G	0.489337	4.2591e-17	-0.0209967	0.00246349
	rs56382516	5:135420944	T / TA	0.452399	9.24339e-17	-0.02091	0.00248102
	rs1974552	5:135427371	T / A	0.337776	1.06319e-16	0.0218766	0.00260105
	rs2073509	5:135383377	T / G	0.309216	1.6093e-16	0.02213	0.00264736
	rs2073510	5:135383430	A / G	0.309216	1.6093e-16	0.02213	0.00264736
	rs2073511	5:135383893	T / C	0.309216	1.6093e-16	0.02213	0.00264736
	rs45554435	5:135384081	G / A	0.309216	1.6093e-16	0.02213	0.00264736
	rs1990201	5:135395203	T / C	0.486291	1.61652e-16	0.0206067	0.00246529
	rs6893691	5:135395433	A / G	0.486291	1.61652e-16	0.0206067	0.00246529
	rs1990199	5:135395543	G / C	0.486291	1.61652e-16	0.0206067	0.00246529
	rs11348106	5:135395825	TC / T	0.486291	1.61652e-16	0.0206067	0.00246529
	rs58759191	5:135395827	C / G	0.486291	1.61652e-16	0.0206067	0.00246529
	rs6894815	5:135395864	G / C	0.486291	1.61652e-16	0.0206067	0.00246529
	rs10042825	5:135396084	A / T	0.486291	1.61652e-16	0.0206067	0.00246529
	rs10064478	5:135396292	T / G	0.486291	1.61652e-16	0.0206067	0.00246529
	rs2237065	5:135367220	G / A	0.447449	2.23348e-16	-0.0207307	0.00249215
	rs6886556	5:135397702	T / C	0.314928	2.58046e-16	0.0220532	0.00265689
	rs6865463	5:135397785	C / T	0.314928	2.58046e-16	0.0220532	0.00265689
	rs2108452	5:135403471	T / C	0.314928	2.58046e-16	0.0220532	0.00265689
	rs10051650	5:135404660	T / G	0.314928	2.58046e-16	0.0220532	0.00265689
	rs1558094	5:135427080	T / G	0.494669	2.65248e-16	-0.020718	0.00249707
	rs917303	5:135418032	G / A	0.336634	4.18825e-16	0.0214317	0.00260107
	rs764567	5:135383228	A / G	0.297411	4.87734e-16	0.0220429	0.00268149
	rs3792900	5:135393754	T / C	0.484387	7.46946e-16	0.0201175	0.00246344
		5:135399452	T / G	0.303123	8.45184e-16	0.0219122	0.00268837
	rs45543842	5:135400381	G / A	0.303123	8.45184e-16	0.0219122	0.00268837
	rs17169786	5:135401678	A / G	0.303123	8.45184e-16	0.0219122	0.00268837
	rs6596281	5:135384845	T / A	0.285986	2.10574e-15	0.0218138	0.0027152
	rs17169753	5:135385316	T / C	0.285986	2.10574e-15	0.0218138	0.0027152
	rs1060433	5:135385700	T / C	0.285986	2.10574e-15	0.0218138	0.0027152
	rs1137550	5:135385778	T / C	0.285986	2.10574e-15	0.0218138	0.0027152
	rs2237070	5:135386730	A / G	0.285986	2.10574e-15	0.0218138	0.0027152
	rs2237071	5:135386753	G / T	0.285986	2.10574e-15	0.0218138	0.0027152
	rs2237072	5:135386800	C / T	0.285986	2.10574e-15	0.0218138	0.0027152
	rs17169768	5:135387803	A / G	0.285986	2.10574e-15	0.0218138	0.0027152
	rs1054124	5:135388663	A / G	0.285986	2.10574e-15	0.0218138	0.0027152
	rs6889640	5:135389425	C / A	0.285986	2.10574e-15	0.0218138	0.0027152
	rs6860369	5:135391326	A / G	0.285986	2.10574e-15	0.0218138	0.0027152
	rs2074811	5:135391947	T / C	0.285986	2.10574e-15	0.0218138	0.0027152
	rs2074810	5:135392102	T / C	0.285986	2.10574e-15	0.0218138	0.0027152
	rs4669	5:135392426	T / C	0.285986	2.10574e-15	0.0218138	0.0027152
	rs7727725	5:135392735	T / A	0.285986	2.10574e-15	0.0218138	0.0027152
	rs6871571	5:135393197	A / G	0.285986	2.10574e-15	0.0218138	0.0027152
	rs35901765	5:135360738	C / T	0.449353	2.28322e-15	-0.0200977	0.00250484
	rs2072239	5:135392507	G / A	0.263899	2.54982e-15	0.0224138	0.00279847
	rs7720483	5:135435801	C / T	0.449353	4.07885e-15	-0.0201758	0.00253833
	rs10706409	5:135386023	GA / G	0.289414	5.64355e-15	-0.0215192	0.00272183
	rs1133170	5:135391374	C / T	0.274181	6.05029e-15	0.0217461	0.0027537
	rs5871595	5:135434182	G / GA	0.33968	4.28015e-14	0.0199216	0.00260836
	rs2237066	5:135367603	C / T	0.474486	5.43924e-14	-0.0188084	0.00247307
	rs4976459	5:135362573	C / G	0.47639	2.02187e-13	-0.0184553	0.00248521
	rs3805700	5:135378781	A / G	0.3492	3.10477e-13	0.018816	0.00255422
	rs2074558	5:135380059	G / A	0.3492	3.10477e-13	0.018816	0.00255422
	rs6897320	5:135380764	C / T	0.3492	3.10477e-13	0.018816	0.00255422
	rs4141306	5:135375473	A / G	0.47182	3.24399e-13	0.0181006	0.00245914
	rs2107331	5:135377349	C / A	0.479817	3.66444e-13	0.018031	0.00245534
	rs7719624	5:135377566	C / T	0.479817	3.66444e-13	0.018031	0.00245534
	rs2282791	5:135377730	T / G	0.479817	3.66444e-13	0.018031	0.00245534
	rs1989972	5:135377802	A / C	0.479817	3.66444e-13	0.018031	0.00245534
	rs138820013	5:135378363	G / GA	0.337395	9.23472e-13	0.0186273	0.00258218
	rs6892697	5:135344163	G / A	0.364813	9.38579e-13	-0.0182351	0.00252863
	rs6883838	5:135543677	C / T	0.492384	1.67696e-12	0.0177639	0.00249183
	rs12521857	5:135440364	G / A	0.46687	2.86427e-12	-0.0178212	0.00252715
	rs739867	5:135375605	G / A	0.341965	3.1557e-12	0.0181357	0.00257687
	rs12515040	5:135441559	T / C	0.467251	3.7606e-12	-0.0177129	0.00252591
	rs17691375	5:135439740	G / A	0.304646	4.93568e-12	0.0189269	0.00271435
	rs4976360	5:135354324	T / A	0.478675	6.59704e-12	-0.0169522	0.00244605
	rs34098140	5:135362550	T / C	0.485149	6.93076e-12	0.0171843	0.00248213
	rs10463536	5:135362682	T / C	0.485149	6.93076e-12	0.0171843	0.00248213
	rs111308112	5:135362716	C / CCATT	0.485149	6.93076e-12	0.0171843	0.00248213
	rs55821461	5:135362720	C / T	0.485149	6.93076e-12	0.0171843	0.00248213
	rs2282790	5:135363875	A / G	0.485149	6.93076e-12	0.0171843	0.00248213
	rs72794938	5:135422383	C / T	0.265423	9.18262e-12	0.0192619	0.00279896
	rs72794940	5:135422748	A / G	0.266565	1.43367e-11	0.0190524	0.00279536
	rs142812848	5:135427460	G / GTA	0.303884	3.12358e-11	-0.0182171	0.00271942
	rs17169707	5:135364190	T / C	0.321021	3.50588e-11	0.0175933	0.00263318
	rs1008345	5:135427082	G / T	0.296649	3.62412e-11	0.0183409	0.00274714
	rs6596299	5:135570567	A / C	0.45278	4.28769e-11	0.0167365	0.00251646
	rs2194138	5:135571018	C / A	0.45278	4.28769e-11	0.0167365	0.00251646
	rs6893792	5:135571658	T / C	0.45278	4.28769e-11	0.0167365	0.00251646
	rs889010	5:135572910	C / A	0.45278	4.28769e-11	0.0167365	0.00251646
	rs10463951	5:135574111	C / T	0.45278	4.28769e-11	0.0167365	0.00251646
	rs2346361	5:135448505	G / T	0.379665	1.48291e-10	0.0167454	0.00259236
	rs7729550	5:135544937	G / C	0.464966	1.84673e-10	0.0160673	0.00250069
	rs2287746	5:135548037	G / A	0.464966	1.84673e-10	0.0160673	0.00250069
	rs6894906	5:135355038	G / A	0.323305	1.93873e-10	0.0166711	0.00259776
		5:135444986	G / T	0.342346	2.06787e-10	0.0167916	0.00262068
	rs13173271	5:135575294	A / G	0.468393	3.45058e-10	0.0157672	0.00249231
	rs146020713	5:135357723	GT / G	0.33968	5.66153e-10	0.0161855	0.00259089
	rs11959071	5:135576688	G / T	0.463062	8.53962e-10	0.0153472	0.00248312
	rs7731706	5:135570987	T / G	0.456588	9.42026e-10	0.0153208	0.00248528
	rs67566046	5:135574309	CT / C	0.456588	9.42026e-10	0.0153208	0.00248528
	rs871385	5:135569464	C / T	0.455446	1.2592e-09	0.0152242	0.00248875
	rs17169841	5:135446554	T / C	0.331302	1.26469e-09	0.0162258	0.0026528
	rs3832378	5:135552272	A / ATACTGGATCCACG	0.460396	1.85421e-09	0.0151344	0.00250015
	rs10223216	5:135562314	G / T	0.449733	3.64621e-09	0.0148213	0.00249495
	rs141160467	5:135547756	C / CAT	0.43412	4.0469e-09	0.0149118	0.00251763
	rs13157486	5:135579422	G / A	0.465347	4.19066e-09	0.0147301	0.00248944
	rs7728953	5:135544695	C / A	0.448591	4.67597e-09	0.0147178	0.00249518
	rs955242	5:135546166	G / A	0.448591	4.67597e-09	0.0147178	0.00249518
	rs889012	5:135554716	G / T	0.448591	4.67597e-09	0.0147178	0.00249518
	rs7731338	5:135555655	G / A	0.448591	4.67597e-09	0.0147178	0.00249518
	rs11739596	5:135555968	G / C	0.448591	4.67597e-09	0.0147178	0.00249518
	rs3734123	5:135561133	C / T	0.448591	4.67597e-09	0.0147178	0.00249518
	rs72794904	5:135345184	T / G	0.275704	8.18125e-09	0.0158907	0.00273837
	rs7728408	5:135352329	T / A	0.274181	8.70647e-09	0.0158474	0.00273595
	rs346650	5:135724921	C / T	0.485529	1.01497e-08	0.0142735	0.00247555
		5:135582912	AT / ATT	0.462681	1.63315e-08	0.0142158	0.00250146
	rs2546651	5:135605350	T / C	0.327875	1.83879e-08	0.0150292	0.00265432
	rs6872948	5:135525557	T / C	0.494669	2.91406e-08	0.0139943	0.00250761
	rs11743293	5:135547243	A / G	0.191927	3.24262e-08	0.0173768	0.0031244
	rs35098236	5:135712811	C / CT	0.473343	3.37085e-08	0.0137348	0.00247264
	rs17748071	5:135441313	G / A	0.222772	3.82143e-08	0.0165838	0.00299766
	rs11740403	5:135547552	T / C	0.190784	4.25608e-08	0.0173302	0.00314359

## Sheet: S table 9
Additional file 2: Table S9. GWAS results on nc886-3p blood expression levels in the Young Finns study population (n=765). Associations have been analysed with the ΔCT-values and thus the beta value from the regression value is inversely associated with the concentrations of the sncRNA.
rs id	Chromosome:position	Alleles	maf	p-value	beta	se
rs11742478	5:135222840	C / A	0.0986928	1.75361e-61	-0.97331	0.0535786
rs67442593	5:135224393	C / T	0.0986928	1.75361e-61	-0.97331	0.0535786
rs68185054	5:135224459	T / C	0.0986928	1.75361e-61	-0.97331	0.0535786
rs60646393	5:135224755	G / A	0.0986928	1.75361e-61	-0.97331	0.0535786
rs58183315	5:135224765	G / A	0.0986928	1.75361e-61	-0.97331	0.0535786
rs1799962	5:135231856	T / C	0.0986928	1.75361e-61	-0.97331	0.0535786
rs2069864	5:135233740	TA / T	0.0986928	1.75361e-61	-0.97331	0.0535786
rs72793109	5:135237113	C / T	0.0986928	1.75361e-61	-0.97331	0.0535786
rs72793130	5:135262302	C / T	0.102614	1.27385e-60	-0.948471	0.052665
rs72793132	5:135263048	A / T	0.102614	1.27385e-60	-0.948471	0.052665
rs112615089	5:135266055	C / T	0.102614	1.27385e-60	-0.948471	0.052665
rs17701996	5:135267337	A / G	0.102614	1.27385e-60	-0.948471	0.052665
rs6895541	5:135267808	A / T	0.102614	1.27385e-60	-0.948471	0.052665
rs72793114	5:135245575	G / C	0.101307	1.29932e-60	-0.958896	0.0532485
rs146135617	5:135246016	TG / T	0.101961	1.46388e-60	-0.949793	0.0527707
rs57143483	5:135246466	ATTT / A	0.101961	1.46388e-60	-0.949793	0.0527707
rs10057884	5:135247387	T / C	0.101961	1.46388e-60	-0.949793	0.0527707
rs145074619	5:135247527	AC / A	0.101961	1.46388e-60	-0.949793	0.0527707
rs72793118	5:135247819	C / T	0.101961	1.46388e-60	-0.949793	0.0527707
rs10059744	5:135248015	T / C	0.101961	1.46388e-60	-0.949793	0.0527707
rs10059750	5:135248035	T / C	0.101961	1.46388e-60	-0.949793	0.0527707
rs11742155	5:135248601	T / C	0.101961	1.46388e-60	-0.949793	0.0527707
rs17701930	5:135249611	G / C	0.101961	1.46388e-60	-0.949793	0.0527707
rs17645427	5:135250304	A / G	0.101961	1.46388e-60	-0.949793	0.0527707
rs72793121	5:135250391	C / T	0.101961	1.46388e-60	-0.949793	0.0527707
rs57940766	5:135254775	G / A	0.101961	1.46388e-60	-0.949793	0.0527707
rs2051699	5:135257940	A / G	0.101961	1.46388e-60	-0.949793	0.0527707
rs12655509	5:135259243	C / T	0.101961	1.46388e-60	-0.949793	0.0527707
rs2073615	5:135287201	T / G	0.101961	1.49093e-60	-0.949787	0.0527746
rs2346009	5:135290868	G / A	0.101961	1.49093e-60	-0.949787	0.0527746
rs78914537	5:135307397	A / T	0.101961	1.49093e-60	-0.949787	0.0527746
rs17645808	5:135309732	G / A	0.101961	1.49093e-60	-0.949787	0.0527746
rs11750675	5:135312001	C / T	0.101961	1.49093e-60	-0.949787	0.0527746
rs72793183	5:135314115	C / T	0.102614	5.6439e-60	-0.943734	0.0527472
rs12659297	5:135316934	G / A	0.102614	5.6439e-60	-0.943734	0.0527472
rs72793188	5:135317819	T / A	0.102614	5.6439e-60	-0.943734	0.0527472
rs72793189	5:135321759	A / G	0.102614	5.6439e-60	-0.943734	0.0527472
rs6868574	5:135322504	G / A	0.102614	5.6439e-60	-0.943734	0.0527472
rs11427898	5:135322601	G / GT	0.102614	5.6439e-60	-0.943734	0.0527472
rs6868497	5:135322676	C / T	0.102614	5.6439e-60	-0.943734	0.0527472
rs72793191	5:135323181	T / C	0.102614	5.6439e-60	-0.943734	0.0527472
rs72793192	5:135323993	T / C	0.102614	5.6439e-60	-0.943734	0.0527472
rs17169372	5:135245965	A / G	0.104575	9.37129e-60	-0.929766	0.0520835
rs143407171	5:135314496	T / TA	0.103268	2.56693e-59	-0.937069	0.052729
rs17169373	5:135247032	G / A	0.103922	2.29773e-58	-0.923375	0.052474
rs34239078	5:135250984	C / T	0.103922	2.29773e-58	-0.923375	0.052474
rs12658078	5:135251221	A / C	0.103922	2.29773e-58	-0.923375	0.052474
rs12653045	5:135286200	T / C	0.103922	2.34896e-58	-0.923343	0.0524774
rs7724715	5:135288099	A / G	0.103922	2.34896e-58	-0.923343	0.0524774
rs58264789	5:135289007	C / G	0.103922	2.34896e-58	-0.923343	0.0524774
rs77718429	5:135307399	A / T	0.103922	2.34896e-58	-0.923343	0.0524774
rs72793169	5:135308973	T / A	0.103922	2.34896e-58	-0.923343	0.0524774
rs7710932	5:135310491	C / T	0.103922	2.34896e-58	-0.923343	0.0524774
rs4081576	5:135312508	C / T	0.104575	8.28757e-58	-0.917536	0.0524477
rs72793177	5:135313781	C / T	0.104575	8.28757e-58	-0.917536	0.0524477
rs72793180	5:135313801	G / T	0.104575	8.28757e-58	-0.917536	0.0524477
rs72793182	5:135314094	C / A	0.104575	8.28757e-58	-0.917536	0.0524477
rs72793185	5:135314846	C / T	0.104575	8.28757e-58	-0.917536	0.0524477
rs373839451	5:135314876	ATAAG / A	0.104575	8.28757e-58	-0.917536	0.0524477
rs17169582	5:135315168	A / G	0.104575	8.28757e-58	-0.917536	0.0524477
rs6868908	5:135322720	G / A	0.104575	8.28757e-58	-0.917536	0.0524477
rs373219708	5:135320367	A / G	0.0960784	4.73868e-55	-0.928908	0.054696
rs377301500	5:135320371	C / T	0.0960784	4.73868e-55	-0.928908	0.054696
rs151133658	5:135247112	A / AC	0.114379	3.30714e-51	-0.830929	0.0511063
rs60829485	5:135220575	C / G	0.121569	1.89509e-44	-0.749641	0.0501577
rs13175354	5:135269514	G / T	0.103922	1.97464e-44	-0.812949	0.0544065
rs72793160	5:135293836	G / A	0.130719	2.26149e-44	-0.763253	0.0511207
rs113472938	5:135295971	T / G	0.130719	2.26149e-44	-0.763253	0.0511207
rs57853836	5:135296565	A / T	0.130719	2.26149e-44	-0.763253	0.0511207
rs59545371	5:135301386	A / G	0.130719	2.26149e-44	-0.763253	0.0511207
rs3834838	5:135293051	A / AAAAT	0.13268	4.30874e-43	-0.745936	0.0508309
rs72793162	5:135293891	C / A	0.13268	4.30874e-43	-0.745936	0.0508309
NA	5:135297987	T / TAAA	0.13268	4.30874e-43	-0.745936	0.0508309
NA	5:135297993	T / TAAC	0.13268	4.30874e-43	-0.745936	0.0508309
rs72793166	5:135299988	T / A	0.13268	4.30874e-43	-0.745936	0.0508309
rs60618358	5:135301468	T / C	0.13268	4.30874e-43	-0.745936	0.0508309
rs12652910	5:135302002	A / G	0.13268	4.30874e-43	-0.745936	0.0508309
rs75863038	5:135302722	C / G	0.13268	4.30874e-43	-0.745936	0.0508309
rs7702402	5:135303886	C / T	0.13268	4.30874e-43	-0.745936	0.0508309
rs112007945	5:135299758	G / GC	0.128105	1.7739e-40	-0.731823	0.0517374
rs6864698	5:135221749	A / C	0.130719	1.38679e-38	-0.698568	0.0507897
rs9327734	5:135223713	G / T	0.150327	7.63406e-37	-0.627649	0.0468784
rs11741137	5:135226137	C / T	0.146405	2.05457e-36	-0.631223	0.0474685
rs2069885	5:135228165	G / A	0.146405	2.05457e-36	-0.631223	0.0474685
rs2069884	5:135228388	G / T	0.146405	2.05457e-36	-0.631223	0.0474685
rs34317837	5:135244002	G / A	0.148366	8.07325e-36	-0.621595	0.0471938
rs72791388	5:135207935	C / T	0.0980392	1.43841e-34	-0.734619	0.0569378
rs11405886	5:135233346	G / GT	0.178431	1.67665e-27	-0.507203	0.0448551
rs2069867	5:135233457	G / A	0.178431	1.67665e-27	-0.507203	0.0448551
rs66505349	5:135237215	C / T	0.178431	1.67665e-27	-0.507203	0.0448551
rs11747509	5:135238391	C / A	0.178431	1.67665e-27	-0.507203	0.0448551
rs2069882	5:135229633	T / C	0.183007	2.69984e-27	-0.501257	0.044522
rs2069879	5:135230086	C / G	0.180392	4.71879e-27	-0.502322	0.0448458
rs1859430	5:135230513	G / A	0.180392	4.71879e-27	-0.502322	0.0448458
rs2069870	5:135232661	A / G	0.180392	4.71879e-27	-0.502322	0.0448458
rs6881564	5:135217125	G / A	0.124837	2.42788e-26	-0.593854	0.0538349
rs12520800	5:135329915	T / G	0.243137	6.75404e-26	-0.454595	0.0416149
rs61416861	5:135220568	GC / G	0.182353	1.06978e-25	-0.481774	0.0442992
rs11960605	5:135284361	A / T	0.236601	2.55978e-23	-0.434881	0.0422777
rs72793137	5:135267689	T / C	0.030719	1.30493e-22	-1.08166	0.107028
rs72793124	5:135251155	G / A	0.0313725	2.32249e-22	-1.06482	0.106036
rs72791397	5:135220443	C / T	0.21634	5.14106e-20	-0.398453	0.0422801
rs10479109	5:135237709	G / T	0.254248	9.3768e-18	-0.370062	0.0420652
rs10477776	5:135239560	G / A	0.256209	1.68772e-17	-0.366012	0.0419527
rs6871259	5:135240214	A / C	0.256209	1.68772e-17	-0.366012	0.0419527
rs6877916	5:135241638	C / T	0.256209	1.68772e-17	-0.366012	0.0419527
rs34626920	5:135242259	C / T	0.257516	5.03697e-17	-0.359586	0.041874
rs417168	5:135216860	T / C	0.221569	2.48933e-16	-0.376302	0.0448839
rs442281	5:135216861	G / A	0.221569	2.48933e-16	-0.376302	0.0448839
rs57563636	5:135241775	GTT / GT	0.260131	4.30275e-16	-0.348151	0.0418788
rs11741889	5:135239962	A / T	0.273203	1.07605e-15	-0.338803	0.041348
rs11739800	5:135240813	T / G	0.281046	9.52602e-15	-0.32518	0.0411405
rs112156450	5:135149328	C / T	0.0281046	8.2617e-14	-0.87045	0.114409
rs186987363	5:135142371	A / G	0.0385621	2.49568e-13	-0.688615	0.0923933
rs1859295	5:135327491	T / C	0.393464	1.48007e-12	-0.266961	0.0370912
NA	5:135332693	G / A	0.0248366	2.55216e-12	-0.802916	0.112806
rs31559	5:135266233	T / C	0.315686	3.31765e-12	0.281966	0.0398314
rs185069	5:135266859	T / C	0.315686	3.31765e-12	0.281966	0.0398314
rs39603	5:135266894	C / G	0.315686	3.31765e-12	0.281966	0.0398314
rs6881712	5:135333391	T / A	0.31634	7.35589e-12	-0.287759	0.0413418
rs10038667	5:135264870	A / T	0.306536	8.24565e-12	-0.27947	0.0402501
rs11385178	5:135271828	G / GT	0.439869	1.27321e-11	-0.251652	0.0365888
rs11747904	5:135335677	T / A	0.326797	3.01185e-11	-0.275248	0.0407992
rs6861170	5:135259846	T / G	0.310458	6.30141e-11	-0.267901	0.0403954
rs6882233	5:135247585	G / C	0.310458	6.6034e-11	-0.26851	0.0405319
rs1859428	5:135251107	T / G	0.310458	6.6034e-11	-0.26851	0.0405319
rs1859427	5:135251172	C / T	0.310458	6.6034e-11	-0.26851	0.0405319
rs257473	5:135316824	G / C	0.347712	1.15199e-10	-0.255386	0.0390667
rs257480	5:135319761	A / T	0.347712	1.15199e-10	-0.255386	0.0390667
rs72791345	5:135128782	C / T	0.326797	1.31937e-10	-0.257276	0.0394854
rs31530	5:135282630	C / T	0.34902	1.54271e-10	0.252643	0.0389228
rs31529	5:135282832	T / A	0.34902	1.54271e-10	0.252643	0.0389228
rs31517	5:135287029	T / C	0.34902	1.54271e-10	0.252643	0.0389228
rs31516	5:135288101	A / G	0.34902	1.54271e-10	0.252643	0.0389228
rs31515	5:135288113	A / G	0.34902	1.54271e-10	0.252643	0.0389228
rs31514	5:135289104	C / T	0.34902	1.54271e-10	0.252643	0.0389228
rs248167	5:135292117	A / G	0.34902	1.54271e-10	0.252643	0.0389228
rs2526164	5:135307847	A / G	0.34902	1.54271e-10	0.252643	0.0389228
rs2526162	5:135308759	C / T	0.34902	1.54271e-10	0.252643	0.0389228
rs2520434	5:135309264	T / C	0.34902	1.54271e-10	0.252643	0.0389228
rs2520433	5:135309693	G / A	0.34902	1.54271e-10	0.252643	0.0389228
rs2526152	5:135313033	C / T	0.349673	1.70309e-10	0.252188	0.0389471
rs257474	5:135317695	A / C	0.349673	1.70309e-10	-0.252188	0.0389471
rs17169232	5:135197638	G / A	0.256863	1.98156e-10	-0.279705	0.0433586
rs142713131	5:135137858	A / ACAT	0.327451	2.22062e-10	-0.253559	0.039417
NA	5:135421510	TGTTAA / T	0.0267974	7.5108e-10	-0.74109	0.118862
rs112898841	5:135015641	C / T	0.0189542	9.27768e-10	-0.868772	0.140125
rs72793201	5:135341037	C / T	0.175817	1.34297e-09	-0.308189	0.0502055
rs42257	5:135329700	T / G	0.370588	2.36757e-09	-0.234865	0.0388634
rs248165	5:135292746	A / T	0.377778	6.2894e-09	0.22812	0.038821
rs248160	5:135293512	C / T	0.377778	6.2894e-09	0.22812	0.038821
rs248159	5:135293536	G / A	0.377778	6.2894e-09	0.22812	0.038821
rs248158	5:135294070	C / T	0.377778	6.2894e-09	0.22812	0.038821
rs2526150	5:135296362	C / T	0.377778	6.2894e-09	0.22812	0.038821
rs2106486	5:135298629	C / T	0.377778	6.2894e-09	0.22812	0.038821
rs2526147	5:135299464	T / C	0.377778	6.2894e-09	0.22812	0.038821
rs112007945	5:135299758	G / GT	0.377778	6.2894e-09	0.22812	0.038821
rs2526146	5:135299851	C / T	0.377778	6.2894e-09	0.22812	0.038821
rs2526145	5:135301817	T / G	0.377778	6.2894e-09	0.22812	0.038821
rs2520439	5:135305108	G / A	0.377778	6.2894e-09	0.22812	0.038821
rs13157444	5:135336561	A / G	0.436601	6.50047e-09	-0.230959	0.0393425
rs2107506	5:135300277	C / G	0.445752	6.72203e-09	-0.220297	0.0375635
rs11959305	5:135386382	C / A	0.0581699	7.16579e-09	-0.489668	0.0836531
rs31550	5:135275877	C / T	0.444444	7.37756e-09	-0.21971	0.0375669
rs31549	5:135276049	G / A	0.444444	7.37756e-09	-0.21971	0.0375669
rs79457576	5:134857242	C / T	0.051634	7.60345e-09	-0.501699	0.0858596
rs192004092	5:135445040	G / A	0.0294118	8.11336e-09	-0.664465	0.113936
rs2067191	5:135274588	C / CTAGA	0.446405	9.55956e-09	-0.217731	0.0375186
rs810436	5:135318361	G / C	0.450327	1.02623e-08	0.218115	0.0376653
NA	15:86162383	G / GGGAGGA	0.00718954	1.15863e-08	-1.29748	0.224885
rs59534699	5:135104948	T / TTGG	0.0620915	1.40373e-08	-0.436773	0.07615
rs142490290	5:135137388	A / G	0.0686275	2.2975e-08	-0.406985	0.0720585
rs137947810	5:135152638	C / T	0.0686275	2.2975e-08	-0.406985	0.0720585
rs77032135	5:135580321	T / A	0.024183	2.67502e-08	-0.666199	0.118527
rs11955881	5:135407306	G / A	0.110458	3.16639e-08	-0.33683	0.0602532
rs31533	5:135281494	T / A	0.490196	3.91128e-08	0.210961	0.0379977
rs31525	5:135284364	T / A	0.490196	3.91128e-08	0.210961	0.0379977
rs31519	5:135286437	A / G	0.490196	3.91128e-08	0.210961	0.0379977
rs31518	5:135286512	G / T	0.490196	3.91128e-08	0.210961	0.0379977
NA	5:135651089	G / A	0.0254902	4.21441e-08	-0.677422	0.122315

## Sheet: S table 10
Additional file 2: Table S10. GWAS results on nc886-5p blood expression levels in the Young Finns study population (n=765). Associations have been analysed with the ΔCT-values and thus the beta value from the regression value is inversely associated with the concentrations of the sncRNA.
rs id	Chromosome:position	Alleles	maf	p-value	beta	se
rs11742478	5:135222840	C / A	0.0986928	4.00512e-32	-0.577727	0.0467194
rs67442593	5:135224393	C / T	0.0986928	4.00512e-32	-0.577727	0.0467194
rs68185054	5:135224459	T / C	0.0986928	4.00512e-32	-0.577727	0.0467194
rs60646393	5:135224755	G / A	0.0986928	4.00512e-32	-0.577727	0.0467194
rs58183315	5:135224765	G / A	0.0986928	4.00512e-32	-0.577727	0.0467194
rs1799962	5:135231856	T / C	0.0986928	4.00512e-32	-0.577727	0.0467194
rs2069864	5:135233740	TA / T	0.0986928	4.00512e-32	-0.577727	0.0467194
rs72793109	5:135237113	C / T	0.0986928	4.00512e-32	-0.577727	0.0467194
rs17169372	5:135245965	A / G	0.104575	2.51365e-31	-0.551949	0.0452875
rs146135617	5:135246016	TG / T	0.101961	2.8368e-31	-0.560145	0.0460046
rs57143483	5:135246466	ATTT / AT	0.101961	2.8368e-31	-0.560145	0.0460046
rs10057884	5:135247387	T / C	0.101961	2.8368e-31	-0.560145	0.0460046
rs145074619	5:135247527	AC / A	0.101961	2.8368e-31	-0.560145	0.0460046
rs72793118	5:135247819	C / T	0.101961	2.8368e-31	-0.560145	0.0460046
rs10059744	5:135248015	T / C	0.101961	2.8368e-31	-0.560145	0.0460046
rs10059750	5:135248035	T / C	0.101961	2.8368e-31	-0.560145	0.0460046
rs11742155	5:135248601	T / C	0.101961	2.8368e-31	-0.560145	0.0460046
rs17701930	5:135249611	G / C	0.101961	2.8368e-31	-0.560145	0.0460046
rs17645427	5:135250304	A / G	0.101961	2.8368e-31	-0.560145	0.0460046
rs72793121	5:135250391	C / T	0.101961	2.8368e-31	-0.560145	0.0460046
rs57940766	5:135254775	G / A	0.101961	2.8368e-31	-0.560145	0.0460046
rs2051699	5:135257940	A / G	0.101961	2.8368e-31	-0.560145	0.0460046
rs12655509	5:135259243	C / T	0.101961	2.8368e-31	-0.560145	0.0460046
rs72793114	5:135245575	G / C	0.101307	3.29447e-31	-0.56474	0.0464376
rs2073615	5:135287201	T / G	0.101961	4.85003e-31	-0.558155	0.0460392
rs2346009	5:135290868	G / A	0.101961	4.85003e-31	-0.558155	0.0460392
rs78914537	5:135307397	A / T	0.101961	4.85003e-31	-0.558155	0.0460392
rs17645808	5:135309732	G / A	0.101961	4.85003e-31	-0.558155	0.0460392
rs11750675	5:135312001	C / T	0.101961	4.85003e-31	-0.558155	0.0460392
rs72793130	5:135262302	C / T	0.102614	7.21029e-31	-0.555617	0.0459771
rs72793132	5:135263048	A / T	0.102614	7.21029e-31	-0.555617	0.0459771
rs112615089	5:135266055	C / T	0.102614	7.21029e-31	-0.555617	0.0459771
rs17701996	5:135267337	A / G	0.102614	7.21029e-31	-0.555617	0.0459771
rs6895541	5:135267808	A / T	0.102614	7.21029e-31	-0.555617	0.0459771
rs72793183	5:135314115	C / T	0.102614	1.25915e-30	-0.553282	0.0459923
rs12659297	5:135316934	G / A	0.102614	1.25915e-30	-0.553282	0.0459923
rs72793188	5:135317819	T / A	0.102614	1.25915e-30	-0.553282	0.0459923
rs72793189	5:135321759	A / G	0.102614	1.25915e-30	-0.553282	0.0459923
rs6868574	5:135322504	G / A	0.102614	1.25915e-30	-0.553282	0.0459923
rs11427898	5:135322601	G / GT	0.102614	1.25915e-30	-0.553282	0.0459923
rs6868497	5:135322676	C / T	0.102614	1.25915e-30	-0.553282	0.0459923
rs72793191	5:135323181	T / C	0.102614	1.25915e-30	-0.553282	0.0459923
rs72793192	5:135323993	T / C	0.102614	1.25915e-30	-0.553282	0.0459923
rs143407171	5:135314496	T / TA	0.103268	1.87377e-30	-0.550481	0.0459088
rs17169373	5:135247032	G / A	0.103922	3.916e-30	-0.543449	0.0455992
rs34239078	5:135250984	C / T	0.103922	3.916e-30	-0.543449	0.0455992
rs12658078	5:135251221	A / C	0.103922	3.916e-30	-0.543449	0.0455992
rs12653045	5:135286200	T / C	0.103922	6.58002e-30	-0.541491	0.0456319
rs7724715	5:135288099	A / G	0.103922	6.58002e-30	-0.541491	0.0456319
rs58264789	5:135289007	C / G	0.103922	6.58002e-30	-0.541491	0.0456319
rs77718429	5:135307399	A / T	0.103922	6.58002e-30	-0.541491	0.0456319
rs72793169	5:135308973	T / A	0.103922	6.58002e-30	-0.541491	0.0456319
rs7710932	5:135310491	C / T	0.103922	6.58002e-30	-0.541491	0.0456319
rs4081576	5:135312508	C / T	0.104575	1.63695e-29	-0.536799	0.0455848
rs72793177	5:135313781	C / T	0.104575	1.63695e-29	-0.536799	0.0455848
rs72793180	5:135313801	G / T	0.104575	1.63695e-29	-0.536799	0.0455848
rs72793182	5:135314094	C / A	0.104575	1.63695e-29	-0.536799	0.0455848
rs72793185	5:135314846	C / T	0.104575	1.63695e-29	-0.536799	0.0455848
rs373839451	5:135314876	ATAAG / A	0.104575	1.63695e-29	-0.536799	0.0455848
rs17169582	5:135315168	A / G	0.104575	1.63695e-29	-0.536799	0.0455848
rs6868908	5:135322720	G / A	0.104575	1.63695e-29	-0.536799	0.0455848
rs373219708	5:135320367	A / G	0.0960784	2.26834e-28	-0.544565	0.047306
rs377301500	5:135320371	C / T	0.0960784	2.26834e-28	-0.544565	0.047306
rs151133658	5:135247112	A / AC	0.114379	4.28179e-26	-0.482651	0.0439906
rs13175354	5:135269514	G / T	0.103922	8.65827e-24	-0.480701	0.0461998
rs60829485	5:135220575	C / G	0.121569	2.01082e-22	-0.430186	0.04277
rs72793160	5:135293836	G / A	0.130719	9.80711e-22	-0.431476	0.0436714
rs113472938	5:135295971	T / G	0.130719	9.80711e-22	-0.431476	0.0436714
rs57853836	5:135296565	A / T	0.130719	9.80711e-22	-0.431476	0.0436714
rs59545371	5:135301386	A / G	0.130719	9.80711e-22	-0.431476	0.0436714
rs11741137	5:135226137	C / T	0.146405	9.87721e-22	-0.391087	0.0395866
rs2069885	5:135228165	G / A	0.146405	9.87721e-22	-0.391087	0.0395866
rs2069884	5:135228388	G / T	0.146405	9.87721e-22	-0.391087	0.0395866
rs6864698	5:135221749	A / C	0.130719	2.28737e-21	-0.4176	0.0426824
rs34317837	5:135244002	G / A	0.148366	2.80833e-21	-0.383984	0.0393406
rs72791388	5:135207935	C / T	0.0980392	4.07737e-21	-0.459723	0.047307
rs3834838	5:135293051	A / AAAAT	0.13268	4.54283e-21	-0.420661	0.0433427
rs72793162	5:135293891	C / A	0.13268	4.54283e-21	-0.420661	0.0433427
NA	5:135297987	T / TAAA	0.13268	4.54283e-21	-0.420661	0.0433427
NA	5:135297993	T / TAAC	0.13268	4.54283e-21	-0.420661	0.0433427
rs72793166	5:135299988	T / A	0.13268	4.54283e-21	-0.420661	0.0433427
rs60618358	5:135301468	T / C	0.13268	4.54283e-21	-0.420661	0.0433427
rs12652910	5:135302002	A / G	0.13268	4.54283e-21	-0.420661	0.0433427
rs75863038	5:135302722	C / G	0.13268	4.54283e-21	-0.420661	0.0433427
rs7702402	5:135303886	C / T	0.13268	4.54283e-21	-0.420661	0.0433427
rs112007945	5:135299758	G / GC	0.128105	2.89805e-20	-0.416416	0.043874
rs9327734	5:135223713	G / T	0.150327	1.14585e-19	-0.367495	0.0393894
rs2069882	5:135229633	T / C	0.183007	4.20149e-17	-0.315362	0.0366265
rs11405886	5:135233346	G / GT	0.178431	5.24285e-17	-0.316981	0.0369343
rs2069867	5:135233457	G / A	0.178431	5.24285e-17	-0.316981	0.0369343
rs66505349	5:135237215	C / T	0.178431	5.24285e-17	-0.316981	0.0369343
rs11747509	5:135238391	C / A	0.178431	5.24285e-17	-0.316981	0.0369343
rs2069879	5:135230086	C / G	0.180392	9.28664e-17	-0.31405	0.0369041
rs1859430	5:135230513	G / A	0.180392	9.28664e-17	-0.31405	0.0369041
rs2069870	5:135232661	A / G	0.180392	9.28664e-17	-0.31405	0.0369041
rs61416861	5:135220568	GC / G	0.182353	1.38802e-14	-0.286981	0.036543
rs12520800	5:135329915	T / G	0.243137	1.7639e-13	-0.258544	0.034463
rs6881564	5:135217125	G / A	0.124837	1.97024e-12	-0.320449	0.0447827
rs11960605	5:135284361	A / T	0.236601	5.27648e-12	-0.244613	0.0348942
rs72791397	5:135220443	C / T	0.21634	9.89686e-12	-0.239144	0.034579
rs10479109	5:135237709	G / T	0.254248	1.18231e-11	-0.235454	0.034178
rs10477776	5:135239560	G / A	0.256209	1.26484e-11	-0.234317	0.0340635
rs6871259	5:135240214	A / C	0.256209	1.26484e-11	-0.234317	0.0340635
rs6877916	5:135241638	C / T	0.256209	1.26484e-11	-0.234317	0.0340635
rs72793137	5:135267689	T / C	0.030719	1.74747e-11	-0.602963	0.0882848
rs34626920	5:135242259	C / T	0.257516	1.84563e-11	-0.231708	0.0339678
rs57563636	5:135241775	GTT / GT	0.260131	3.38082e-11	-0.228122	0.0339034
rs72793124	5:135251155	G / A	0.0313725	6.0756e-11	-0.581076	0.0875422
rs11955881	5:135407306	G / A	0.110458	1.40842e-10	-0.310537	0.0477357
rs11959305	5:135386382	C / A	0.0581699	1.59955e-10	-0.430689	0.0664117
rs11741889	5:135239962	A / T	0.273203	4.92549e-10	-0.211496	0.0335496
rs186987363	5:135142371	A / G	0.0385621	7.47562e-10	-0.46442	0.0744786
rs10036667	5:135395626	C / T	0.192157	8.14222e-10	-0.232841	0.0374248
rs3749782	5:135398279	G / A	0.192157	8.14222e-10	-0.232841	0.0374248
rs10043360	5:135400057	T / A	0.192157	8.14222e-10	-0.232841	0.0374248
rs6880582	5:135403765	T / G	0.192157	8.14222e-10	-0.232841	0.0374248
rs34319360	5:135403851	A / G	0.192157	8.14222e-10	-0.232841	0.0374248
rs31559	5:135266233	T / C	0.315686	1.89122e-09	0.194836	0.0320389
rs185069	5:135266859	T / C	0.315686	1.89122e-09	0.194836	0.0320389
rs39603	5:135266894	C / G	0.315686	1.89122e-09	0.194836	0.0320389
NA	5:135332693	G / A	0.0248366	1.97163e-09	-0.551375	0.0907729
rs11739800	5:135240813	T / G	0.281046	4.37009e-09	-0.198245	0.0333804
rs6882233	5:135247585	G / C	0.310458	7.07314e-09	-0.190499	0.0325316
rs1859428	5:135251107	T / G	0.310458	7.07314e-09	-0.190499	0.0325316
rs1859427	5:135251172	C / T	0.310458	7.07314e-09	-0.190499	0.0325316
rs10038667	5:135264870	A / T	0.306536	7.13994e-09	-0.189634	0.0323929
rs6861170	5:135259846	T / G	0.310458	8.74575e-09	-0.188721	0.0324328
rs72791345	5:135128782	C / T	0.326797	1.46684e-08	-0.181535	0.031693
rs142713131	5:135137858	A / ACAT	0.327451	1.48733e-08	-0.181024	0.0316174
rs187499401	5:136484348	T / C	0.0215686	2.61201e-08	-0.592975	0.105419
